# Supplementary material for: catena-Poly[[pyridinecopper(II)]-μ-N-[(2-oxido-1-naphth­yl)methyl­ene]glycinato]
Source: Acta Crystallogr Sect E Struct Rep Online. 2009 Sep 26;65(Pt 10):m1237. doi: 10.1107/S1600536809037520 (PMC2970287; doi:10.1107/S1600536809037520)
Supplement: Supplementary file 2 [file e-65-m1237-Isup2.hkl]

# 
# h,k,l, Fc-squared, Fo-squared, sigma(Fo-squared) and status flag 
# 
data_I
_shelx_title ' 080408a in P2(1)/c' 
_shelx_refln_list_code          4 
_shelx_F_calc_maximum      199.20 
_exptl_crystal_F_000       756.00 
_reflns_d_resolution_high  0.8395 
 
loop_ 
 _symmetry_equiv_pos_as_xyz 
 'x, y, z' 
 '-x, y+1/2, -z+1/2' 
 '-x, -y, -z' 
 'x, -y-1/2, z-1/2' 
 
_cell_length_a    14.5084 
_cell_length_b    11.7473 
_cell_length_c     9.4075 
_cell_angle_alpha  90.000 
_cell_angle_beta  101.805 
_cell_angle_gamma  90.000 
 
_shelx_F_squared_multiplier     1.000 
 
loop_ 
 _refln_index_h 
 _refln_index_k 
 _refln_index_l 
 _refln_F_squared_calc 
 _refln_F_squared_meas 
 _refln_F_squared_sigma 
 _refln_observed_status 
   2   0   0    11114.23    11115.69    112.99 o 
   3   0   0        8.55        4.57      1.07 o 
   4   0   0     7723.41     7314.22     76.05 o 
   5   0   0     3440.42     3390.19     38.62 o 
   6   0   0     2398.51     2339.64     29.11 o 
   7   0   0        2.21        2.07      2.74 o 
   8   0   0     1202.64     1086.40     17.84 o 
   9   0   0     1450.62     1445.52     22.47 o 
  10   0   0     5036.09     5133.98     61.03 o 
  11   0   0      117.14      122.35     11.39 o 
  12   0   0     2364.21     2399.60     53.59 o 
  13   0   0      232.14      275.54     17.17 o 
  14   0   0      251.99      226.29     16.35 o 
  15   0   0        4.91        9.75      7.76 o 
  16   0   0      811.67      812.77     32.90 o 
   1   1   0    10030.29     9635.61    173.83 o 
   2   1   0       37.27       56.87      1.65 o 
   3   1   0     4080.52     4152.40     65.48 o 
   4   1   0     2914.08     3042.40     25.57 o 
   5   1   0      192.92      181.79      6.41 o 
   6   1   0      463.50      430.49      6.55 o 
   7   1   0      873.84     1111.78     12.19 o 
   8   1   0      844.14      922.49     11.29 o 
   9   1   0      193.64      200.54      5.16 o 
  10   1   0      342.62      389.95      7.56 o 
  11   1   0      383.21      385.33      9.77 o 
  12   1   0        3.98        4.21      3.83 o 
  13   1   0     1072.55     1091.52     24.02 o 
  14   1   0       87.77       74.84      7.82 o 
  15   1   0      238.73      251.71     12.69 o 
  16   1   0       39.94       45.69      7.91 o 
   0   2   0     8807.86     8385.31    400.83 o 
   1   2   0      674.79      775.34      8.38 o 
   2   2   0     2006.26     2148.41     20.18 o 
   3   2   0      169.36      167.48      3.00 o 
   4   2   0       23.37       14.83      1.62 o 
   5   2   0     1511.98     1669.38     17.43 o 
   6   2   0     3402.81     3431.96     28.19 o 
   7   2   0     1591.59     1790.08     17.06 o 
   8   2   0      885.92      818.73     10.28 o 
   9   2   0       22.36       19.98      2.85 o 
  10   2   0      957.13      946.77     15.55 o 
  11   2   0      720.07      736.99     13.97 o 
  12   2   0       90.14       94.67      8.35 o 
  13   2   0      210.58      208.74      8.37 o 
  14   2   0      111.16      105.09      8.78 o 
  15   2   0       42.59       35.21      6.87 o 
  16   2   0       79.56       84.67      9.19 o 
   1   3   0      102.49       87.77      2.86 o 
   2   3   0      298.84      300.87      4.19 o 
   3   3   0     7721.53     7655.35     56.26 o 
   4   3   0       18.15       19.35      1.49 o 
   5   3   0     7451.76     7338.44     64.34 o 
   6   3   0        2.56       -1.14      1.26 o 
   7   3   0     4246.40     4016.01     39.52 o 
   8   3   0      130.85      136.26      5.29 o 
   9   3   0     5046.55     5108.06     58.87 o 
  10   3   0       76.62       82.44      5.03 o 
  11   3   0     1568.36     1563.01     29.09 o 
  12   3   0        1.13       -1.65      2.83 o 
  13   3   0     1986.01     1964.47     27.48 o 
  14   3   0      118.91      116.06     10.28 o 
  15   3   0      359.89      406.73     27.34 o 
  16   3   0      109.68      135.87     15.86 o 
   0   4   0      914.75      884.14     10.11 o 
   1   4   0      732.82      778.52      7.51 o 
   2   4   0       40.30       22.19      1.41 o 
   3   4   0       26.82       30.74      2.57 o 
   4   4   0     8158.19     8307.90     61.66 o 
   5   4   0     1228.40     1337.82     13.52 o 
   6   4   0     2666.99     2637.81     27.62 o 
   7   4   0       59.73       54.56      4.05 o 
   8   4   0     2922.30     2967.44     32.11 o 
   9   4   0       15.39       13.89      2.79 o 
  10   4   0      899.42      856.83     14.97 o 
  11   4   0       76.12       77.32      5.32 o 
  12   4   0     1036.81     1043.85     18.27 o 
  13   4   0      121.63      142.94      9.65 o 
  14   4   0       77.77       68.78      7.83 o 
  15   4   0      356.76      360.22     14.99 o 
  16   4   0       96.03      104.74     14.68 o 
   1   5   0      656.30      677.23      7.13 o 
   2   5   0      204.32      193.19      3.75 o 
   3   5   0     2111.31     2229.95     19.67 o 
   4   5   0       27.39       36.59      2.89 o 
   5   5   0     1388.37     1503.05     14.97 o 
   6   5   0      315.01      321.99      5.94 o 
   7   5   0      310.96      297.08      8.54 o 
   8   5   0      278.39      273.82      7.40 o 
   9   5   0        5.09       -1.17      2.97 o 
  10   5   0      388.53      374.41     12.90 o 
  11   5   0      263.87      262.06     11.62 o 
  12   5   0        9.46        8.38      4.57 o 
  13   5   0      190.57      189.82     10.96 o 
  14   5   0       13.42       12.78      5.60 o 
  15   5   0       67.66       72.64      8.68 o 
   0   6   0      947.51      846.16     10.94 o 
   1   6   0       12.61       19.32      1.75 o 
   2   6   0     4436.59     4226.85     30.89 o 
   3   6   0      751.34      803.86     11.26 o 
   4   6   0     8066.10     8267.23     97.03 o 
   5   6   0       37.71       37.73      3.22 o 
   6   6   0     3620.18     3662.46     37.78 o 
   7   6   0      188.44      191.94      6.59 o 
   8   6   0     1865.55     1889.47     31.17 o 
   9   6   0       28.06       29.12      4.92 o 
  10   6   0      185.33      186.57      9.85 o 
  11   6   0      242.84      253.52     11.69 o 
  12   6   0      321.33      328.17     13.65 o 
  13   6   0      284.29      276.37     13.04 o 
  14   6   0      764.34      749.80     21.80 o 
  15   6   0       46.02       44.68      7.61 o 
   1   7   0     3186.85     3124.62     24.45 o 
   2   7   0      584.09      620.59      7.98 o 
   3   7   0     3345.88     3470.88     27.00 o 
   4   7   0       49.53       53.33      3.30 o 
   5   7   0      952.64      904.92     12.56 o 
   6   7   0       78.19       69.64      4.47 o 
   7   7   0      947.17      950.42     15.56 o 
   8   7   0      131.17      146.28     11.00 o 
   9   7   0     1655.22     1618.20     29.80 o 
  10   7   0      226.09      210.12     10.76 o 
  11   7   0       28.29       13.40      5.08 o 
  12   7   0      449.47      444.18     16.31 o 
  13   7   0      254.72      242.92     13.28 o 
  14   7   0       33.06       35.46      7.07 o 
   0   8   0       17.89        9.44      5.33 o 
   1   8   0      283.34      300.04      6.61 o 
   2   8   0       38.86       44.49      3.96 o 
   3   8   0       93.81       99.38      4.25 o 
   4   8   0       15.21        7.84      2.31 o 
   5   8   0       71.00       75.63      4.14 o 
   6   8   0      203.58      216.77      6.52 o 
   7   8   0       11.88       10.79      2.69 o 
   8   8   0      447.49      436.72     10.91 o 
   9   8   0       84.18       94.87      8.05 o 
  10   8   0      188.24      203.99     12.73 o 
  11   8   0      373.60      379.26     42.24 o 
  12   8   0       27.03       16.47      6.06 o 
  13   8   0       12.61        8.91      5.78 o 
   1   9   0      659.92      641.99     11.95 o 
   2   9   0      189.55      182.65      6.97 o 
   3   9   0      972.32      985.74     24.21 o 
   4   9   0        1.54        6.45      2.89 o 
   5   9   0     1911.93     1893.47     21.66 o 
   6   9   0       66.69       72.13      4.50 o 
   7   9   0     1465.37     1468.05     19.11 o 
   8   9   0      130.35      138.53      6.22 o 
   9   9   0     1378.29     1375.92     32.38 o 
  10   9   0        0.61        3.10      3.75 o 
  11   9   0      234.37      227.00      9.96 o 
  12   9   0      341.09      314.68     29.40 o 
   0  10   0      444.44      459.48     14.52 o 
   1  10   0        6.56        6.53      2.49 o 
   2  10   0      650.81      659.81     13.60 o 
   3  10   0        2.63        6.62      3.07 o 
   4  10   0      912.06      895.61     16.48 o 
   5  10   0        0.47        1.70      3.11 o 
   6  10   0      831.65      771.01     15.73 o 
   7  10   0       55.27       65.54      5.77 o 
   8  10   0      862.94      887.56     15.07 o 
   9  10   0      118.86      132.10      7.95 o 
  10  10   0      411.41      407.19     13.10 o 
  11  10   0      223.69      235.31     10.56 o 
   1  11   0       49.56       45.98      5.01 o 
   2  11   0       15.62       17.07      3.76 o 
   3  11   0        2.10        5.69      3.25 o 
   4  11   0        0.92        0.98      3.04 o 
   5  11   0        0.30       -2.69      3.42 o 
   6  11   0        1.13       -4.76      3.17 o 
   7  11   0        7.63        4.38      3.76 o 
   8  11   0       58.22       64.18     12.48 o 
   9  11   0        0.95       -1.27      5.00 o 
  10  11   0       12.76        9.18      5.67 o 
   0  12   0      586.98      578.38     24.46 o 
   1  12   0        0.57        2.34      4.34 o 
   2  12   0      586.14      569.87     21.03 o 
   3  12   0       18.16       12.26      3.86 o 
   4  12   0      165.43      166.64     13.16 o 
   5  12   0        1.33       -1.38      3.53 o 
   6  12   0       23.88       29.52      5.17 o 
   7  12   0        0.27       -0.19      3.81 o 
   8  12   0      214.09      227.19     13.39 o 
   1  13   0      620.77      624.77     19.13 o 
   2  13   0       98.44       81.81      8.56 o 
   3  13   0      117.81      107.21      7.54 o 
   4  13   0        1.06       -1.83      3.80 o 
   5  13   0      252.53      272.70     12.23 o 
   6  13   0        6.32        8.01      4.43 o 
 -17   1   1       43.35       37.63      7.88 o 
 -16   1   1      137.01      138.68     10.79 o 
 -15   1   1       10.02       19.16      5.78 o 
 -14   1   1        6.32       11.67      9.27 o 
 -13   1   1      561.57      560.47     15.04 o 
 -12   1   1     3300.80     3285.12     41.30 o 
 -11   1   1     1765.14     1818.92     23.92 o 
 -10   1   1     2685.41     2838.69     26.78 o 
  -9   1   1     1832.07     1825.97     20.06 o 
  -8   1   1     4103.83     4249.24     35.34 o 
  -7   1   1       10.70       36.14      2.13 o 
  -6   1   1      477.08      379.24      5.79 o 
  -5   1   1        9.11        6.23      1.01 o 
  -4   1   1     2087.58     1997.43     16.85 o 
  -3   1   1       89.43       71.10      2.07 o 
  -2   1   1    18355.74    18511.39    205.86 o 
  -1   1   1    15661.92    15853.50    164.07 o 
   0   1   1    14147.14    13367.84    134.77 o 
   1   1   1     3409.40     3543.02     72.01 o 
   2   1   1     1211.20     1299.04     11.06 o 
   3   1   1      345.38      382.29      5.75 o 
   4   1   1     2327.63     2337.68     19.57 o 
   5   1   1     2069.39     2005.90     17.87 o 
   6   1   1     3605.97     3729.50     30.68 o 
   7   1   1     1492.31     1409.84     14.83 o 
   8   1   1       13.81        6.78      1.73 o 
   9   1   1     2224.41     2230.26     22.05 o 
  10   1   1      162.00      169.50     12.56 o 
  11   1   1     1870.77     1908.47     24.98 o 
  12   1   1        8.92        9.31      3.11 o 
  13   1   1      490.57      486.70     15.83 o 
  14   1   1      557.81      530.22     17.25 o 
  15   1   1      663.56      703.81     35.16 o 
  16   1   1       40.53       50.45      9.25 o 
 -16   2   1        0.88        6.74      7.68 o 
 -15   2   1     1205.17     1219.36     27.38 o 
 -14   2   1      405.10      407.24     11.60 o 
 -13   2   1      517.86      531.51     22.24 o 
 -12   2   1      282.70      308.87     21.60 o 
 -11   2   1     2472.69     2514.25     60.81 o 
 -10   2   1     1231.60     1253.54     18.85 o 
  -9   2   1     1139.39     1057.55     18.94 o 
  -8   2   1      387.40      320.14      7.91 o 
  -7   2   1      662.23      539.18      7.51 o 
  -6   2   1     5078.25     5001.55     49.32 o 
  -5   2   1     1687.58     1579.57     25.88 o 
  -4   2   1      649.87      641.04      5.33 o 
  -3   2   1     1711.24     1693.59     11.51 o 
  -2   2   1     9419.62     9101.81     65.25 o 
  -1   2   1       36.77       36.46      1.30 o 
   0   2   1     6864.18     7184.28     74.11 o 
   1   2   1    24447.28    24010.26    169.06 o 
   2   2   1    26472.50    26101.68    268.57 o 
   3   2   1       41.74       31.30      2.47 o 
   4   2   1     5707.59     5669.83     42.95 o 
   5   2   1     1072.03     1089.19     12.61 o 
   6   2   1     5644.79     5814.15     56.48 o 
   7   2   1      232.84      276.08      5.23 o 
   8   2   1     2957.40     3010.58     26.87 o 
   9   2   1      747.87      757.07     13.29 o 
  10   2   1      973.19     1006.18     16.30 o 
  11   2   1      153.26      170.72      7.10 o 
  12   2   1     1253.59     1306.53     20.64 o 
  13   2   1      276.81      295.46     14.38 o 
  14   2   1      637.57      654.64     18.90 o 
  15   2   1        2.13        7.42      5.36 o 
  16   2   1      292.01      292.06     14.59 o 
 -16   3   1       11.38        7.96     10.52 o 
 -15   3   1        8.39        9.92      5.20 o 
 -14   3   1       84.98       81.39      6.32 o 
 -13   3   1       80.54       81.89      5.93 o 
 -12   3   1        6.27        5.63      3.96 o 
 -11   3   1       43.01       35.71      3.99 o 
 -10   3   1        0.97        1.19      4.00 o 
  -9   3   1      254.26      258.98      9.84 o 
  -8   3   1       31.77       33.05      2.07 o 
  -7   3   1       73.13       92.85      3.55 o 
  -6   3   1        9.28        9.47      1.22 o 
  -5   3   1       36.50       42.48      1.64 o 
  -4   3   1       22.22       20.17      1.65 o 
  -3   3   1       22.26       27.52      1.20 o 
  -2   3   1     1233.84     1310.20     10.54 o 
  -1   3   1     1058.07     1080.34     13.10 o 
   0   3   1    10705.84    11147.01     92.66 o 
   1   3   1    10966.63    11479.22     82.44 o 
   2   3   1     4488.79     4607.95     35.13 o 
   3   3   1     2821.30     2813.13     23.07 o 
   4   3   1      260.68      274.73      5.54 o 
   5   3   1     1439.35     1499.68     33.06 o 
   6   3   1      242.16      317.35      6.99 o 
   7   3   1      173.03      172.87      5.70 o 
   8   3   1       47.53       55.40      3.84 o 
   9   3   1       65.93       60.48      4.30 o 
  10   3   1     1742.54     1823.41     24.23 o 
  11   3   1      343.70      326.85      9.58 o 
  12   3   1       92.78       87.22      5.89 o 
  13   3   1       58.76       62.39      6.97 o 
  14   3   1      107.19      106.40      7.00 o 
  15   3   1      314.32      319.30     21.12 o 
  16   3   1       53.51       55.27     12.33 o 
 -16   4   1       73.42       60.62      8.35 o 
 -15   4   1      415.64      419.52     16.31 o 
 -14   4   1      280.71      291.33     12.92 o 
 -13   4   1      586.49      570.68     23.44 o 
 -12   4   1      240.36      238.07      8.52 o 
 -11   4   1      469.87      469.97     16.29 o 
 -10   4   1      116.26      123.88      5.87 o 
  -9   4   1     1833.93     1836.17     23.23 o 
  -8   4   1     1472.01     1470.94     27.75 o 
  -7   4   1     2729.90     2729.12     23.89 o 
  -6   4   1     2877.20     2850.33     21.46 o 
  -5   4   1     2237.71     2318.03     17.79 o 
  -4   4   1     4108.52     4179.80     26.73 o 
  -3   4   1      583.17      565.08     13.17 o 
  -2   4   1     3796.66     3689.43     26.04 o 
  -1   4   1      241.28      211.77      4.82 o 
   0   4   1     2448.26     2526.11     18.31 o 
   1   4   1     3392.44     3463.38     40.72 o 
   2   4   1     5177.51     5221.85     42.26 o 
   3   4   1     7097.39     7298.30     54.68 o 
   4   4   1     1458.17     1369.61     15.11 o 
   5   4   1      584.81      567.95      9.08 o 
   6   4   1     1549.68     1565.55     20.25 o 
   7   4   1     1123.23     1161.84     16.12 o 
   8   4   1     1084.79     1056.10     20.46 o 
   9   4   1     1346.81     1353.22     19.38 o 
  10   4   1       29.34       28.45      3.78 o 
  11   4   1       58.75       53.38      4.82 o 
  12   4   1      879.21      890.17     21.49 o 
  13   4   1       82.84       79.93      7.90 o 
  14   4   1      193.83      199.79     13.82 o 
  15   4   1        3.85        8.45      5.24 o 
 -16   5   1      406.55      431.42     17.26 o 
 -15   5   1       71.22       70.66      8.55 o 
 -14   5   1     1197.59     1235.10     27.72 o 
 -13   5   1       28.37       30.08      6.18 o 
 -12   5   1     1103.34     1135.19     24.69 o 
 -11   5   1       21.18       15.79      4.50 o 
 -10   5   1       21.07       33.06      3.88 o 
  -9   5   1     1009.81     1051.80     16.31 o 
  -8   5   1     2239.48     2177.68     25.61 o 
  -7   5   1     2993.53     3027.78     26.96 o 
  -6   5   1     2007.91     1967.04     18.78 o 
  -5   5   1     3188.25     3227.56     21.99 o 
  -4   5   1     4776.76     4817.43     30.81 o 
  -3   5   1     1800.13     1715.60     14.46 o 
  -2   5   1     1068.09      993.90      9.58 o 
  -1   5   1      615.71      603.44      6.72 o 
   0   5   1      330.10      327.06      5.17 o 
   1   5   1      647.92      559.79      7.31 o 
   2   5   1      621.45      559.60      7.36 o 
   3   5   1     8993.78     9585.08     83.33 o 
   4   5   1     1971.84     2099.84     23.55 o 
   5   5   1     4587.35     4555.97     48.65 o 
   6   5   1      573.32      575.36     12.96 o 
   7   5   1     1882.10     1813.33     29.36 o 
   8   5   1       49.08       56.77      5.73 o 
   9   5   1     2130.18     2139.53     34.57 o 
  10   5   1      346.28      327.47     15.77 o 
  11   5   1      635.05      646.16     17.90 o 
  12   5   1       74.32       72.77     10.28 o 
  13   5   1      788.22      779.51     21.16 o 
  14   5   1       81.20       69.63      8.16 o 
  15   5   1      436.50      421.14     16.46 o 
 -15   6   1      162.73      166.05     11.49 o 
 -14   6   1        0.18       -4.72      4.91 o 
 -13   6   1      202.10      199.20     11.26 o 
 -12   6   1        1.45        0.54      4.08 o 
 -11   6   1      316.84      299.72     21.32 o 
 -10   6   1     1993.04     1947.22     33.46 o 
  -9   6   1      398.59      426.64     14.38 o 
  -8   6   1      162.24      154.50      8.09 o 
  -7   6   1      120.96      130.93      4.73 o 
  -6   6   1      310.15      314.06      7.05 o 
  -5   6   1        8.68        7.38      4.00 o 
  -4   6   1      970.65     1064.15     10.88 o 
  -3   6   1     2403.04     2519.98     20.22 o 
  -2   6   1       47.20       66.68      2.53 o 
  -1   6   1      127.96      130.17      2.74 o 
   0   6   1      259.25      262.02      4.33 o 
   1   6   1      319.31      323.15      5.16 o 
   2   6   1      132.38      128.53      6.29 o 
   3   6   1     1473.28     1681.09     16.50 o 
   4   6   1      175.51      202.73      5.75 o 
   5   6   1      218.10      248.95      7.14 o 
   6   6   1      728.65      780.65     13.36 o 
   7   6   1      131.02      142.58      7.79 o 
   8   6   1       50.79       47.24      5.72 o 
   9   6   1      144.11      151.59      8.83 o 
  10   6   1       21.56       22.99      5.40 o 
  11   6   1       14.21       13.17      4.62 o 
  12   6   1        1.66       -4.39      4.15 o 
  13   6   1       21.41       24.34      6.35 o 
  14   6   1        0.87       -0.50      5.66 o 
 -14   7   1      116.87      110.62     10.06 o 
 -13   7   1      116.00      105.21     10.49 o 
 -12   7   1       65.19       70.61      7.86 o 
 -11   7   1       69.37       64.21      7.29 o 
 -10   7   1       39.70       40.22      6.17 o 
  -9   7   1      179.37      181.20      7.68 o 
  -8   7   1     1048.57     1018.95     14.21 o 
  -7   7   1      194.61      192.56     10.33 o 
  -6   7   1     1284.24     1291.45     15.72 o 
  -5   7   1     1326.51     1390.19     16.15 o 
  -4   7   1     3447.81     3498.81     27.28 o 
  -3   7   1     2615.67     2607.66     21.42 o 
  -2   7   1      982.68      985.40      9.16 o 
  -1   7   1      197.40      172.22      3.36 o 
   0   7   1      343.11      346.61      5.67 o 
   1   7   1      258.05      238.97      4.77 o 
   2   7   1       54.66       52.58      4.84 o 
   3   7   1      336.38      317.11      6.71 o 
   4   7   1      350.33      358.85      8.72 o 
   5   7   1      707.84      676.72     12.51 o 
   6   7   1      596.87      573.34     11.75 o 
   7   7   1      929.93      929.62     15.94 o 
   8   7   1      391.25      391.83     14.32 o 
   9   7   1      610.96      636.50     17.82 o 
  10   7   1      181.86      186.17     10.19 o 
  11   7   1      301.28      310.13     13.38 o 
  12   7   1       84.90       72.75     13.72 o 
  13   7   1      428.93      454.29     21.66 o 
  14   7   1        1.32        0.84      5.19 o 
 -14   8   1       48.66       58.76      8.59 o 
 -13   8   1      353.39      375.60     12.55 o 
 -12   8   1        6.54       -1.76      3.67 o 
 -11   8   1       28.00       17.04      4.34 o 
 -10   8   1      475.79      465.93     12.57 o 
  -9   8   1     1004.97     1014.12     18.44 o 
  -8   8   1       77.39       76.76      5.67 o 
  -7   8   1     1242.40     1251.30     16.35 o 
  -6   8   1      436.07      433.78      8.78 o 
  -5   8   1     1302.83     1258.16     15.73 o 
  -4   8   1     2665.02     2706.13     26.15 o 
  -3   8   1     4239.47     4386.67     33.36 o 
  -2   8   1      410.60      347.60      9.76 o 
  -1   8   1      985.46     1010.50     13.15 o 
   0   8   1     1793.70     1733.24     18.78 o 
   1   8   1      210.13      229.85      5.16 o 
   2   8   1      592.22      549.51      7.98 o 
   3   8   1      109.11      105.45      4.45 o 
   4   8   1     1296.23     1249.67     18.23 o 
   5   8   1     1258.21     1289.86     19.06 o 
   6   8   1     1233.93     1197.19     18.75 o 
   7   8   1      599.22      620.28     13.20 o 
   8   8   1     1296.90     1397.02     27.58 o 
   9   8   1      491.83      482.19     15.73 o 
  10   8   1     1195.52     1190.23     47.45 o 
  11   8   1       49.13       55.77      7.60 o 
  12   8   1      759.07      760.26     28.03 o 
  13   8   1       10.73        3.98      5.50 o 
 -13   9   1       11.01       13.90      4.98 o 
 -12   9   1       54.30       59.73      7.00 o 
 -11   9   1      231.23      217.02      9.67 o 
 -10   9   1       20.46       24.10      4.73 o 
  -9   9   1        0.20       -0.96      3.18 o 
  -8   9   1      174.13      181.88      8.12 o 
  -7   9   1       13.26       14.31      3.05 o 
  -6   9   1      225.05      226.46      6.81 o 
  -5   9   1        1.04        2.38      2.63 o 
  -4   9   1      331.98      338.54      9.26 o 
  -3   9   1        9.28        6.13      2.70 o 
  -2   9   1       15.77       13.51      3.56 o 
  -1   9   1      379.96      387.57      9.25 o 
   0   9   1       48.95       46.47      3.45 o 
   1   9   1      623.38      604.76     10.23 o 
   2   9   1       24.57       26.36      3.76 o 
   3   9   1      493.26      485.26     14.40 o 
   4   9   1      661.07      656.85     11.37 o 
   5   9   1        2.79        0.97      2.43 o 
   6   9   1       88.28       80.50      5.63 o 
   7   9   1       21.69       18.73      3.83 o 
   8   9   1      133.00      133.39      7.02 o 
   9   9   1      372.63      346.16     13.86 o 
  10   9   1        0.01        1.03      4.54 o 
  11   9   1      198.20      176.02     11.31 o 
  12   9   1       18.86       11.35      6.00 o 
 -12  10   1       15.08       15.07      5.09 o 
 -11  10   1       80.56       82.62      9.64 o 
 -10  10   1      128.81      122.95     12.60 o 
  -9  10   1       52.50       53.61      5.91 o 
  -8  10   1      238.42      253.07     18.34 o 
  -7  10   1       95.52       99.52      6.36 o 
  -6  10   1      291.05      296.08      9.56 o 
  -5  10   1       21.57       24.87      4.03 o 
  -4  10   1      156.39      151.76      9.83 o 
  -3  10   1       61.16       59.76      5.27 o 
  -2  10   1      207.63      193.00      7.45 o 
  -1  10   1      395.59      401.39      8.79 o 
   0  10   1      150.27      140.49      5.49 o 
   1  10   1       88.02       89.48      5.64 o 
   2  10   1       64.33       54.23      4.93 o 
   3  10   1        6.03        7.44      3.22 o 
   4  10   1      568.08      596.54     13.53 o 
   5  10   1      250.94      242.67      8.92 o 
   6  10   1      102.48      108.15      8.00 o 
   7  10   1        7.58       10.36      3.17 o 
   8  10   1      138.70      153.33      6.95 o 
   9  10   1       54.88       39.41      6.75 o 
  10  10   1      437.73      408.73     17.92 o 
  11  10   1      274.81      256.85     13.64 o 
 -10  11   1      702.91      733.74     22.32 o 
  -9  11   1      204.33      206.28     22.09 o 
  -8  11   1      472.04      543.35     18.28 o 
  -7  11   1      304.11      292.97     36.23 o 
  -6  11   1      236.56      245.89      9.34 o 
  -5  11   1      316.21      317.18     10.36 o 
  -4  11   1      213.78      220.07      8.66 o 
  -3  11   1      671.26      669.16     37.44 o 
  -2  11   1       61.50       65.44     11.21 o 
  -1  11   1     1352.73     1401.10     24.03 o 
   0  11   1      958.01      962.62     17.42 o 
   1  11   1      451.60      429.22     11.40 o 
   2  11   1      237.83      239.86      8.84 o 
   3  11   1      358.71      374.53     11.16 o 
   4  11   1      188.34      200.72      8.61 o 
   5  11   1      191.51      214.07      9.02 o 
   6  11   1       94.38       82.07      6.57 o 
   7  11   1      395.52      386.94     12.16 o 
   8  11   1       70.03       76.57      6.83 o 
   9  11   1      521.91      553.18     19.41 o 
  10  11   1       99.17       83.93      9.71 o 
  -8  12   1        0.27        7.17      5.44 o 
  -7  12   1       54.19       70.33     13.41 o 
  -6  12   1       75.26       82.83      7.62 o 
  -5  12   1       88.38       96.41      7.01 o 
  -4  12   1      104.11      108.10      7.10 o 
  -3  12   1       27.67       34.98      5.07 o 
  -2  12   1       61.17       57.48      5.59 o 
  -1  12   1       56.57       65.66      7.35 o 
   0  12   1      332.56      336.30     13.50 o 
   1  12   1       92.73      104.85      8.26 o 
   2  12   1       19.85       20.53      4.37 o 
   3  12   1       47.48       48.67      5.48 o 
   4  12   1       54.62       41.60      5.50 o 
   5  12   1       16.13       10.67      4.04 o 
   6  12   1       98.32      101.65      7.54 o 
   7  12   1        0.08       -1.03      3.75 o 
   8  12   1      111.99       89.65      9.60 o 
  -6  13   1        7.20        5.33      5.63 o 
  -5  13   1        1.85        4.89      5.01 o 
  -4  13   1       45.26       44.80      5.83 o 
  -3  13   1        0.43        1.98      3.95 o 
  -2  13   1       38.09       43.72      7.30 o 
  -1  13   1       87.11       73.34      8.40 o 
   0  13   1       31.95       34.63      6.70 o 
   1  13   1      146.79      126.22      9.76 o 
   2  13   1       64.10       55.17      6.11 o 
   3  13   1       87.09       79.52      6.94 o 
   4  13   1       11.58       11.86      4.60 o 
   5  13   1        2.92        3.41      4.13 o 
 -17   0   2      352.25      389.73     23.44 o 
 -16   0   2        9.74       14.55      7.99 o 
 -15   0   2      115.29      147.26     14.72 o 
 -14   0   2       23.28       32.53      8.55 o 
 -13   0   2     3008.24     2881.16     62.12 o 
 -12   0   2       84.05       87.18      6.33 o 
 -11   0   2     4922.88     4949.75     60.33 o 
 -10   0   2      301.19      289.71      9.30 o 
  -9   0   2     6892.89     6770.14     91.31 o 
  -8   0   2        1.36        0.70      1.82 o 
  -7   0   2      650.48      462.02     10.11 o 
  -6   0   2      252.13      268.63      8.16 o 
  -5   0   2    11234.17    11199.77    256.13 o 
  -4   0   2     1365.32     1432.52     18.89 o 
  -3   0   2     2928.93     2946.60     47.24 o 
  -2   0   2       47.31       31.51      1.77 o 
  -1   0   2      423.32      355.63      5.08 o 
   1   0   2       63.75       69.26      4.08 o 
   2   0   2      637.25      670.40     14.87 o 
   3   0   2     2506.46     2386.60     38.41 o 
   4   0   2      125.14      114.19      4.67 o 
   5   0   2     7113.97     7087.09     76.06 o 
   6   0   2      100.67       73.67      4.37 o 
   7   0   2     7458.09     7608.82    165.49 o 
   8   0   2      875.12      867.29     25.12 o 
   9   0   2     2011.38     1965.15     43.78 o 
  10   0   2       35.79       30.20      4.26 o 
  11   0   2      364.40      354.06     17.83 o 
  12   0   2       61.65       63.49      9.76 o 
  13   0   2      402.36      405.41     20.54 o 
  14   0   2      277.72      290.27     18.47 o 
  15   0   2      726.04      747.55     30.15 o 
  16   0   2      159.39      180.56     17.46 o 
 -17   1   2       19.23       15.79      6.36 o 
 -16   1   2       45.25       60.80     14.68 o 
 -15   1   2       31.27       46.11     10.00 o 
 -14   1   2        6.04        4.56      4.47 o 
 -13   1   2       16.80       18.89      3.81 o 
 -12   1   2      421.07      456.38     11.13 o 
 -11   1   2       57.01       51.46      3.46 o 
 -10   1   2     1394.39     1389.34     20.61 o 
  -9   1   2        0.35        0.68      1.40 o 
  -8   1   2     2407.95     2374.87     25.37 o 
  -7   1   2     1169.06     1343.98     16.61 o 
  -6   1   2     6919.23     7239.00     67.90 o 
  -5   1   2      431.66      453.98      5.35 o 
  -4   1   2     1938.50     1970.78     13.55 o 
  -3   1   2      391.58      435.01      4.31 o 
  -2   1   2      237.80      204.03      3.13 o 
  -1   1   2      215.28      221.48      3.35 o 
   0   1   2     9836.69     9836.70     79.77 o 
   1   1   2      538.26      593.70     13.66 o 
   2   1   2      311.23      416.33     38.55 o 
   3   1   2      205.90      185.54      3.55 o 
   4   1   2     3975.40     4011.88     31.83 o 
   5   1   2      752.82      772.28      9.23 o 
   6   1   2     1446.61     1414.94     18.44 o 
   7   1   2      152.19      141.01      4.29 o 
   8   1   2     2302.29     2233.84     23.54 o 
   9   1   2      261.12      251.24      8.05 o 
  10   1   2     1758.90     1766.62     23.58 o 
  11   1   2        1.57        4.68      2.85 o 
  12   1   2      502.02      505.34     15.49 o 
  13   1   2       45.97       45.19      6.78 o 
  14   1   2       97.68       91.13      8.65 o 
  15   1   2       44.23       62.97     20.78 o 
 -17   2   2       40.45       44.57      8.22 o 
 -16   2   2        8.74       10.66      5.62 o 
 -15   2   2       92.94       71.90      8.31 o 
 -14   2   2       32.38       29.59      4.61 o 
 -13   2   2      327.95      313.16      9.74 o 
 -12   2   2        9.04        4.33      2.88 o 
 -11   2   2     1226.15     1192.55     18.41 o 
 -10   2   2      305.04      311.07      6.78 o 
  -9   2   2      492.10      484.59      8.09 o 
  -8   2   2      201.03      213.50      5.02 o 
  -7   2   2       29.22       58.80      2.69 o 
  -6   2   2      398.08      399.21      4.79 o 
  -5   2   2      709.25      651.91      6.20 o 
  -4   2   2      762.75      791.74      7.70 o 
  -3   2   2       97.40       64.47      1.94 o 
  -2   2   2      118.25      113.88      3.44 o 
  -1   2   2      680.86      677.30      7.22 o 
   0   2   2    31179.99    30329.00    359.93 o 
   1   2   2    21377.63    21209.14    167.01 o 
   2   2   2      259.32      254.15      4.80 o 
   3   2   2     7792.96     8276.95     73.95 o 
   4   2   2      567.68      684.66      8.06 o 
   5   2   2     3515.00     3739.32     30.56 o 
   6   2   2      316.04      294.22      5.53 o 
   7   2   2      818.59      836.33     10.61 o 
   8   2   2      270.50      271.62      7.62 o 
   9   2   2       16.39       19.03      3.24 o 
  10   2   2      471.45      493.47     13.39 o 
  11   2   2       97.97       97.90      6.02 o 
  12   2   2      130.60      113.44      6.59 o 
  13   2   2      113.19      112.81      8.73 o 
  14   2   2        2.14        5.31      4.92 o 
  15   2   2      171.73      167.79     21.15 o 
 -16   3   2      426.78      436.29     19.15 o 
 -15   3   2       92.97      102.06      7.24 o 
 -14   3   2     1057.66     1075.17     19.58 o 
 -13   3   2       25.70       24.26      4.17 o 
 -12   3   2     1550.08     1558.33     22.82 o 
 -11   3   2       54.03       53.32      4.55 o 
 -10   3   2     5656.96     5598.54     73.75 o 
  -9   3   2      380.49      389.01      7.95 o 
  -8   3   2     3706.50     3687.98     27.32 o 
  -7   3   2       37.05       34.70      2.25 o 
  -6   3   2     4387.98     4211.60     30.41 o 
  -5   3   2        0.29       -1.16      0.77 o 
  -4   3   2     4848.53     4865.08     30.45 o 
  -3   3   2     2345.79     2570.39     17.24 o 
  -2   3   2     6386.40     6159.85     46.21 o 
  -1   3   2      462.55      441.81      5.70 o 
   0   3   2    39679.54    38585.50    271.58 o 
   1   3   2     2487.95     2834.83     26.95 o 
   2   3   2     9712.59     9403.53     60.39 o 
   3   3   2     1974.75     2007.55     17.40 o 
   4   3   2    10499.23    10964.34     95.06 o 
   5   3   2     1974.69     2103.08     21.31 o 
   6   3   2     3711.04     3796.62     31.54 o 
   7   3   2      211.05      182.23      6.01 o 
   8   3   2      972.31      992.24     15.45 o 
   9   3   2     1031.82     1043.66     16.67 o 
  10   3   2      287.52      310.20      9.14 o 
  11   3   2     1181.85     1194.69     22.04 o 
  12   3   2      436.91      468.53     13.32 o 
  13   3   2      501.28      500.23     13.08 o 
  14   3   2      422.93      444.58     24.13 o 
  15   3   2       75.75       84.80     13.70 o 
 -16   4   2       19.34       17.85      7.85 o 
 -15   4   2      380.16      403.48     15.62 o 
 -14   4   2       52.52       47.35      5.35 o 
 -13   4   2     1616.81     1588.78     27.45 o 
 -12   4   2       55.26       54.86      4.92 o 
 -11   4   2       47.63       60.75      4.82 o 
 -10   4   2       88.46       93.21      5.87 o 
  -9   4   2     2233.27     2178.97     29.81 o 
  -8   4   2      133.45      132.68      4.56 o 
  -7   4   2      467.57      435.95      6.33 o 
  -6   4   2      307.13      338.78      4.58 o 
  -5   4   2      409.61      381.54      6.26 o 
  -4   4   2     1605.09     1826.46     13.51 o 
  -3   4   2     3137.86     3171.49     23.24 o 
  -2   4   2        0.86        5.22      1.10 o 
  -1   4   2     4985.63     4924.77     37.95 o 
   0   4   2     5273.44     5845.11     44.19 o 
   1   4   2     1425.40     1480.35     16.48 o 
   2   4   2        0.67        3.07      1.48 o 
   3   4   2     8029.80     8154.31     61.06 o 
   4   4   2     3966.21     4027.71     32.97 o 
   5   4   2      665.81      631.18      7.76 o 
   6   4   2      499.74      452.64      8.96 o 
   7   4   2      173.43      156.16      5.77 o 
   8   4   2     2543.64     2607.27     33.20 o 
   9   4   2      583.53      588.45     14.04 o 
  10   4   2        1.50        0.06      2.94 o 
  11   4   2        3.08       -1.43      3.63 o 
  12   4   2       85.01       77.87     20.10 o 
  13   4   2      195.29      194.83     20.77 o 
  14   4   2       85.69       89.18      8.84 o 
  15   4   2       42.77       46.85     11.55 o 
 -16   5   2       83.12      106.57     10.22 o 
 -15   5   2       14.82       10.37      5.63 o 
 -14   5   2      104.09      121.04      9.76 o 
 -13   5   2      118.97      107.45      8.66 o 
 -12   5   2      358.90      381.61     14.23 o 
 -11   5   2      360.96      346.73     10.52 o 
 -10   5   2      730.40      762.15     12.07 o 
  -9   5   2       65.59       71.56      3.95 o 
  -8   5   2      738.92      736.15     11.63 o 
  -7   5   2       11.24        9.11      1.66 o 
  -6   5   2      929.35      917.01      8.75 o 
  -5   5   2       11.51       13.69      1.35 o 
  -4   5   2     2351.80     2457.77     19.50 o 
  -3   5   2      393.15      435.80      5.89 o 
  -2   5   2       94.65       89.47      2.67 o 
  -1   5   2     1538.75     1661.77     15.59 o 
   0   5   2      161.03      186.15      3.66 o 
   1   5   2       25.94       24.69      1.91 o 
   2   5   2        2.83        8.02      3.05 o 
   3   5   2      537.89      508.83      6.03 o 
   4   5   2      822.83      892.25      8.90 o 
   5   5   2      408.38      375.58      7.47 o 
   6   5   2      148.02      138.03      7.21 o 
   7   5   2     1190.34     1173.62     22.33 o 
   8   5   2      328.48      308.00     11.31 o 
   9   5   2      152.55      161.76      9.00 o 
  10   5   2       61.98       63.16      6.89 o 
  11   5   2      171.01      157.18     10.49 o 
  12   5   2      235.27      218.98     12.88 o 
  13   5   2       61.05       50.10      7.40 o 
  14   5   2      160.07      150.63     10.96 o 
 -15   6   2      706.28      755.78     22.64 o 
 -14   6   2       51.20       59.75      8.05 o 
 -13   6   2      499.10      537.71     17.56 o 
 -12   6   2       90.56       96.59      8.05 o 
 -11   6   2       10.16       13.15      5.49 o 
 -10   6   2      310.16      301.91      9.43 o 
  -9   6   2     1729.11     1726.74     23.87 o 
  -8   6   2       76.08       82.88      5.04 o 
  -7   6   2     4371.39     4297.77     32.59 o 
  -6   6   2       14.95       28.15      2.18 o 
  -5   6   2     6762.23     6663.86     46.58 o 
  -4   6   2      176.25      188.66      4.20 o 
  -3   6   2     5848.41     5725.60     40.37 o 
  -2   6   2      179.51      208.30      4.20 o 
  -1   6   2     1267.53     1206.29     15.49 o 
   0   6   2     1268.77     1271.91     11.47 o 
   1   6   2     1686.12     1616.53     16.36 o 
   2   6   2      467.61      517.58      7.82 o 
   3   6   2     3334.49     3248.78     28.28 o 
   4   6   2      233.25      208.89      6.52 o 
   5   6   2     1195.80     1186.05     17.33 o 
   6   6   2       75.18       77.76      6.11 o 
   7   6   2     1749.57     1720.58     29.42 o 
   8   6   2      368.97      357.29     14.76 o 
   9   6   2     2388.64     2438.44     39.20 o 
  10   6   2       11.73       20.72      5.25 o 
  11   6   2     1948.61     1877.30     34.77 o 
  12   6   2      215.88      221.76     13.85 o 
  13   6   2      805.22      710.86     21.02 o 
  14   6   2       33.16       31.96      7.05 o 
 -14   7   2      248.13      253.63     45.33 o 
 -13   7   2      113.21      120.93      9.84 o 
 -12   7   2      596.22      593.07     14.41 o 
 -11   7   2      354.82      349.02     12.52 o 
 -10   7   2      184.63      181.47      7.95 o 
  -9   7   2       55.86       46.12      4.67 o 
  -8   7   2      914.24      947.11     16.45 o 
  -7   7   2      279.73      283.27      8.38 o 
  -6   7   2     3228.17     3194.81     29.69 o 
  -5   7   2        4.23        3.35      2.00 o 
  -4   7   2     2997.42     2977.44     24.06 o 
  -3   7   2      205.88      233.86      4.86 o 
  -2   7   2     2044.90     1987.45     18.61 o 
  -1   7   2      140.83      143.85      4.46 o 
   0   7   2      549.59      515.44      8.27 o 
   1   7   2      522.99      516.89      8.19 o 
   2   7   2      260.33      234.77      7.37 o 
   3   7   2      109.95      101.68      5.04 o 
   4   7   2      927.05      947.83     15.29 o 
   5   7   2       41.86       48.28      6.20 o 
   6   7   2     1270.28     1267.17     20.10 o 
   7   7   2      175.06      177.59     13.77 o 
   8   7   2      608.10      602.95     16.97 o 
   9   7   2       43.32       57.26     12.68 o 
  10   7   2      721.55      691.40     19.65 o 
  11   7   2      287.00      285.00     13.24 o 
  12   7   2      265.85      287.26     13.75 o 
  13   7   2       44.50       40.12      7.53 o 
 -14   8   2       34.17       19.91      6.17 o 
 -13   8   2      257.32      241.16     13.25 o 
 -12   8   2       22.27       22.08      4.72 o 
 -11   8   2      142.08      137.50     10.04 o 
 -10   8   2      169.34      154.29      8.41 o 
  -9   8   2      354.81      348.41     11.31 o 
  -8   8   2       56.01       53.47      7.45 o 
  -7   8   2        4.35        4.81      2.80 o 
  -6   8   2        3.15        2.63      2.11 o 
  -5   8   2       35.71       36.51      3.13 o 
  -4   8   2      100.85       90.55      4.16 o 
  -3   8   2      192.78      198.57      5.69 o 
  -2   8   2       16.20       14.65      2.41 o 
  -1   8   2      310.24      306.65      6.92 o 
   0   8   2      457.33      454.21      7.22 o 
   1   8   2       92.57       93.41      3.62 o 
   2   8   2      140.71      124.70      5.52 o 
   3   8   2       23.72       23.85      3.32 o 
   4   8   2       90.10      100.16      6.97 o 
   5   8   2      227.34      236.02     12.68 o 
   6   8   2      165.28      143.58     10.10 o 
   7   8   2       20.89       12.63      4.23 o 
   8   8   2        4.19        5.61      4.17 o 
   9   8   2        8.00       13.38      5.35 o 
  10   8   2       24.56       21.95     13.70 o 
  11   8   2      133.51      131.53     10.45 o 
  12   8   2       30.39       18.08      6.23 o 
 -13   9   2        1.86        3.95      4.28 o 
 -12   9   2      535.50      559.31     15.17 o 
 -11   9   2       53.85       52.86      5.93 o 
 -10   9   2      178.10      185.25     10.25 o 
  -9   9   2      156.44      144.59      7.58 o 
  -8   9   2      431.40      474.66     12.11 o 
  -7   9   2        3.10        2.47      4.27 o 
  -6   9   2      717.22      690.39     23.75 o 
  -5   9   2       37.67       33.55      3.97 o 
  -4   9   2      847.51      827.88     15.50 o 
  -3   9   2       96.86       91.18      4.76 o 
  -2   9   2     2872.37     2800.81     27.67 o 
  -1   9   2       87.90       89.90      4.44 o 
   0   9   2     1603.01     1569.14     23.39 o 
   1   9   2       56.09       55.72      3.70 o 
   2   9   2     1189.22     1154.94     15.48 o 
   3   9   2      111.23      116.40     10.06 o 
   4   9   2      859.19      861.22     15.60 o 
   5   9   2        2.04        4.79      3.07 o 
   6   9   2      474.77      482.74     14.45 o 
   7   9   2      174.16      165.03      8.87 o 
   8   9   2      672.12      658.16     19.15 o 
   9   9   2      140.65      132.59      9.80 o 
  10   9   2      794.05      754.52     36.46 o 
  11   9   2       13.07       17.02      6.26 o 
 -12  10   2       17.47       12.87      5.01 o 
 -11  10   2      242.28      268.90     18.27 o 
 -10  10   2       19.62       10.69      5.80 o 
  -9  10   2      928.48      940.86     23.65 o 
  -8  10   2      135.60      130.75      9.67 o 
  -7  10   2      136.36      147.41      9.51 o 
  -6  10   2       31.24       27.34      5.46 o 
  -5  10   2      378.90      385.05     17.45 o 
  -4  10   2        5.20        1.96      2.92 o 
  -3  10   2      912.42      920.55     16.35 o 
  -2  10   2       16.78       14.67      3.43 o 
  -1  10   2     1572.40     1563.93     19.17 o 
   0  10   2       87.59       89.24      4.80 o 
   1  10   2      646.65      620.14     17.05 o 
   2  10   2      120.05      114.49      9.26 o 
   3  10   2      499.45      522.50     12.75 o 
   4  10   2        3.31        5.86      3.47 o 
   5  10   2      278.19      273.36      9.60 o 
   6  10   2       18.20       12.62      3.84 o 
   7  10   2      251.55      233.89      9.26 o 
   8  10   2      147.70      173.30     10.78 o 
   9  10   2      210.02      203.20     11.93 o 
  10  10   2       61.12       44.62      7.94 o 
 -10  11   2        0.37       -6.86      4.88 o 
  -9  11   2       72.73       66.88      9.05 o 
  -8  11   2       69.11       60.13     13.00 o 
  -7  11   2       43.19       35.62      6.63 o 
  -6  11   2       11.93        8.02      4.74 o 
  -5  11   2        0.03        0.59      3.29 o 
  -4  11   2        0.12        1.41      3.20 o 
  -3  11   2       50.91       44.91      4.98 o 
  -2  11   2      201.52      202.51      8.55 o 
  -1  11   2      476.23      441.13     14.36 o 
   0  11   2       12.90        8.52      3.58 o 
   1  11   2        0.07       -2.35      5.04 o 
   2  11   2       73.71       60.41      5.61 o 
   3  11   2        0.04        2.33      3.41 o 
   4  11   2        0.76        0.26      3.32 o 
   5  11   2        0.15        2.13      3.62 o 
   6  11   2       30.98       24.60      4.82 o 
   7  11   2       12.50        9.54      4.19 o 
   8  11   2       47.75       39.53     13.16 o 
   9  11   2        2.88        0.88      5.10 o 
  -8  12   2        0.92        0.47      5.48 o 
  -7  12   2      342.63      405.00     16.12 o 
  -6  12   2        0.96        3.06      4.90 o 
  -5  12   2      382.42      380.50     11.67 o 
  -4  12   2        0.57       -3.92      5.07 o 
  -3  12   2      464.70      490.21     16.41 o 
  -2  12   2       23.07       27.38      5.95 o 
  -1  12   2     1167.56     1196.89     35.92 o 
   0  12   2       28.97       21.93      5.60 o 
   1  12   2      123.56      120.59      7.33 o 
   2  12   2       47.72       40.14      5.29 o 
   3  12   2      176.27      194.80     10.89 o 
   4  12   2      163.81      136.63      8.36 o 
   5  12   2      506.23      485.68     13.90 o 
   6  12   2        9.77        6.52      4.32 o 
   7  12   2      232.27      230.98     14.53 o 
  -6  13   2      363.63      363.49     15.55 o 
  -5  13   2        2.44        0.30      6.12 o 
  -4  13   2      359.75      356.38     14.42 o 
  -3  13   2        0.12       -3.84      5.46 o 
  -2  13   2      116.79      120.97     10.78 o 
  -1  13   2      184.09      134.34      9.98 o 
   0  13   2      397.35      371.33     18.71 o 
   1  13   2        0.30       -1.64      4.86 o 
   2  13   2      240.39      245.70     10.30 o 
   3  13   2      113.88       87.02      7.17 o 
   4  13   2      233.68      242.48     14.70 o 
 -17   1   3      283.31      343.40     15.91 o 
 -16   1   3       91.09       91.51      9.18 o 
 -15   1   3      419.32      391.05     15.28 o 
 -14   1   3       21.49       23.52      4.18 o 
 -13   1   3      527.98      564.30     12.99 o 
 -12   1   3      923.98      959.60     39.93 o 
 -11   1   3     1238.37     1206.74     15.55 o 
 -10   1   3     2204.22     2270.88     23.15 o 
  -9   1   3      770.40      712.68     10.48 o 
  -8   1   3     2486.31     2382.84     19.56 o 
  -7   1   3     3532.73     3576.20     26.71 o 
  -6   1   3     4765.95     4676.58     33.13 o 
  -5   1   3     3030.35     3062.03     20.56 o 
  -4   1   3     6359.45     6396.86     38.97 o 
  -3   1   3      265.27      265.21      6.09 o 
  -2   1   3     3097.81     2977.76     21.63 o 
  -1   1   3     1846.47     1726.45     21.32 o 
   0   1   3     3102.11     2968.65     34.96 o 
   1   1   3        3.45        7.05      5.76 o 
   2   1   3     4648.70     4473.95     65.68 o 
   3   1   3     2094.66     2160.25     22.48 o 
   4   1   3     3084.31     3023.51     25.84 o 
   5   1   3     1828.77     1843.15     17.92 o 
   6   1   3     6302.68     6576.93     51.71 o 
   7   1   3       11.41        8.48      1.97 o 
   8   1   3     1560.54     1544.77     32.94 o 
   9   1   3      393.48      398.87     13.60 o 
  10   1   3       23.78       23.46      3.79 o 
  11   1   3      502.11      494.20     12.06 o 
  12   1   3      907.97      937.70     24.81 o 
  13   1   3       18.34       14.69      5.69 o 
  14   1   3      487.64      508.11     17.41 o 
  15   1   3       21.83       20.59      6.85 o 
 -17   2   3       74.96       80.43     13.08 o 
 -16   2   3      116.48      112.10     10.72 o 
 -15   2   3       87.66       95.89      6.92 o 
 -14   2   3      141.84      150.99      9.81 o 
 -13   2   3      554.38      524.62     12.71 o 
 -12   2   3     2115.31     2067.99     27.35 o 
 -11   2   3      340.43      335.04      9.29 o 
 -10   2   3     1506.28     1569.20     17.88 o 
  -9   2   3     1800.44     1761.63     14.55 o 
  -8   2   3     3254.92     3242.95     22.72 o 
  -7   2   3     4395.16     4281.29     28.16 o 
  -6   2   3      156.82      107.44      2.68 o 
  -5   2   3     2576.29     2619.27     20.30 o 
  -4   2   3     1027.46      982.29      9.48 o 
  -3   2   3     4919.95     4809.42     33.46 o 
  -2   2   3      470.78      449.41      7.06 o 
  -1   2   3     3636.33     3486.64     27.94 o 
   0   2   3     2287.60     2321.91     27.00 o 
   1   2   3      101.53       63.43      4.94 o 
   2   2   3      668.94      610.67     11.03 o 
   3   2   3     5972.22     6205.26     69.19 o 
   4   2   3     2747.34     2932.31     25.21 o 
   5   2   3     3718.69     3624.30     30.58 o 
   6   2   3      794.10      821.37     10.62 o 
   7   2   3     2956.00     2888.08     26.46 o 
   8   2   3      154.62      163.26      6.27 o 
   9   2   3     4205.69     4123.75     54.02 o 
  10   2   3      317.17      329.46      9.56 o 
  11   2   3      110.74      111.58      7.46 o 
  12   2   3        4.11        7.21      3.55 o 
  13   2   3      313.17      339.24     43.76 o 
  14   2   3       40.71       33.62      6.99 o 
  15   2   3      350.92      379.74     23.18 o 
 -16   3   3        0.34        1.64      3.82 o 
 -15   3   3        8.40       10.90      4.25 o 
 -14   3   3      248.34      230.20     19.83 o 
 -13   3   3      420.38      406.72     22.85 o 
 -12   3   3      183.49      159.84      7.14 o 
 -11   3   3     1444.46     1432.74     21.12 o 
 -10   3   3      320.53      353.99      9.26 o 
  -9   3   3      391.55      375.71      6.48 o 
  -8   3   3        6.63       15.15      5.13 o 
  -7   3   3      418.86      490.29      9.61 o 
  -6   3   3     2599.59     2728.01     21.62 o 
  -5   3   3      994.45     1201.43     11.73 o 
  -4   3   3     2294.92     2569.10     22.98 o 
  -3   3   3        9.69        9.47      1.39 o 
  -2   3   3        4.70        3.95      1.63 o 
  -1   3   3       13.12       24.24      4.59 o 
   0   3   3     1842.16     2024.17     21.26 o 
   1   3   3      389.36      446.68      6.30 o 
   2   3   3       78.56      109.62      6.49 o 
   3   3   3     2202.23     2401.75     21.19 o 
   4   3   3      557.67      669.92      8.61 o 
   5   3   3       10.62       19.23      1.89 o 
   6   3   3      182.32      197.57      4.86 o 
   7   3   3      233.16      221.30      6.90 o 
   8   3   3      297.38      310.51      8.50 o 
   9   3   3      152.25      153.94      6.74 o 
  10   3   3      160.09      157.18      8.77 o 
  11   3   3        5.38       10.20      3.39 o 
  12   3   3        0.22        2.68      3.28 o 
  13   3   3       74.86       72.75     11.06 o 
  14   3   3        0.37        5.55      7.60 o 
 -16   4   3      225.35      227.65     16.94 o 
 -15   4   3      153.39      156.47      8.45 o 
 -14   4   3      277.75      271.29     11.31 o 
 -13   4   3      318.04      319.57     10.38 o 
 -12   4   3      312.47      308.17      9.67 o 
 -11   4   3      335.17      363.38      9.97 o 
 -10   4   3      615.55      622.58     10.50 o 
  -9   4   3      701.67      693.32     10.72 o 
  -8   4   3     1019.50     1041.78     11.45 o 
  -7   4   3        5.24        5.91      1.45 o 
  -6   4   3      277.45      263.05      4.10 o 
  -5   4   3      396.70      390.85      5.04 o 
  -4   4   3     7616.19     8425.49     56.38 o 
  -3   4   3       78.48       42.15      2.29 o 
  -2   4   3      510.90      452.79      6.70 o 
  -1   4   3     1018.18      957.52     10.62 o 
   0   4   3        2.62        9.42      1.78 o 
   1   4   3     7378.64     7470.77     65.81 o 
   2   4   3       46.11       69.52      2.49 o 
   3   4   3     3978.61     4082.83     33.15 o 
   4   4   3      338.06      361.73      8.31 o 
   5   4   3     1371.59     1249.62     13.50 o 
   6   4   3      345.78      332.46      7.95 o 
   7   4   3      470.39      496.22     11.52 o 
   8   4   3       56.39       44.01      5.48 o 
   9   4   3     1603.14     1573.11     28.52 o 
  10   4   3        0.58        7.59      4.22 o 
  11   4   3      650.37      702.19     19.17 o 
  12   4   3       60.82       53.32      7.20 o 
  13   4   3      895.47      883.34     41.63 o 
  14   4   3       30.06       28.19      8.63 o 
 -16   5   3      215.18      245.44     13.85 o 
 -15   5   3      332.98      331.55     14.90 o 
 -14   5   3      359.75      368.84     15.08 o 
 -13   5   3      385.14      407.03     19.00 o 
 -12   5   3      305.08      305.44      9.78 o 
 -11   5   3       95.86       83.27      5.59 o 
 -10   5   3      915.91      901.63     13.30 o 
  -9   5   3     2147.83     2137.83     22.51 o 
  -8   5   3      989.12      969.06     12.93 o 
  -7   5   3      742.69      748.22     10.10 o 
  -6   5   3     2266.70     2338.32     17.62 o 
  -5   5   3     1721.03     1657.64     16.05 o 
  -4   5   3     5181.08     5388.54     38.18 o 
  -3   5   3     1566.23     1604.79     14.29 o 
  -2   5   3     1933.42     1776.99     17.21 o 
  -1   5   3     1516.89     1419.15     14.40 o 
   0   5   3    10316.87    10315.89     89.40 o 
   1   5   3     6670.10     6929.13     76.23 o 
   2   5   3     3380.77     3114.60     36.46 o 
   3   5   3      530.72      526.24      7.58 o 
   4   5   3     2905.49     2775.82     24.37 o 
   5   5   3       40.72       43.92      7.11 o 
   6   5   3     1614.50     1512.62     35.30 o 
   7   5   3       13.54       12.89      3.84 o 
   8   5   3     1862.30     1830.08     31.36 o 
   9   5   3      114.02      119.63     11.71 o 
  10   5   3     1421.78     1506.81     35.88 o 
  11   5   3      171.25      192.06     10.79 o 
  12   5   3     1159.83     1183.13     27.15 o 
  13   5   3       28.20       26.41      6.52 o 
  14   5   3      103.36      106.03      9.81 o 
 -15   6   3        8.03        4.19      5.38 o 
 -14   6   3       19.36       15.98      8.34 o 
 -13   6   3       11.61        1.44      7.67 o 
 -12   6   3      102.64       91.17      8.16 o 
 -11   6   3       49.22       45.52      4.83 o 
 -10   6   3      191.96      196.99      7.71 o 
  -9   6   3       25.23       29.42      3.19 o 
  -8   6   3      167.41      167.16      6.54 o 
  -7   6   3       46.95       45.34      3.18 o 
  -6   6   3      154.98      172.18      6.21 o 
  -5   6   3        8.08       12.55      1.76 o 
  -4   6   3        0.87        4.77      1.48 o 
  -3   6   3       62.90       53.75      2.61 o 
  -2   6   3      282.94      270.17      5.53 o 
  -1   6   3      371.79      386.43      6.46 o 
   0   6   3     1285.25     1351.96     20.59 o 
   1   6   3      206.14      238.58      5.56 o 
   2   6   3      138.59      159.76      4.61 o 
   3   6   3       70.90       69.14      2.78 o 
   4   6   3       92.69       87.18      5.08 o 
   5   6   3      497.63      508.05     28.24 o 
   6   6   3        0.78        2.39      4.21 o 
   7   6   3       24.54       31.82      4.92 o 
   8   6   3       24.46       30.72     10.62 o 
   9   6   3      159.07      161.77     17.88 o 
  10   6   3       34.25       35.75      6.27 o 
  11   6   3      213.77      206.22     16.47 o 
  12   6   3       10.80        7.50      5.18 o 
  13   6   3       35.76       43.53      7.94 o 
 -14   7   3      147.05      167.90     11.55 o 
 -13   7   3      239.35      239.55     12.45 o 
 -12   7   3      255.66      240.24     12.16 o 
 -11   7   3       10.04        8.20      3.66 o 
 -10   7   3       44.70       37.68      4.62 o 
  -9   7   3      423.35      408.37     10.75 o 
  -8   7   3      668.91      643.38     13.07 o 
  -7   7   3      230.21      241.43      7.78 o 
  -6   7   3      893.80      890.10     14.80 o 
  -5   7   3      120.11      114.09      3.83 o 
  -4   7   3     1326.04     1343.61     13.62 o 
  -3   7   3       79.15       60.07      3.01 o 
  -2   7   3     1029.57      974.09     13.17 o 
  -1   7   3      774.68      780.66     12.92 o 
   0   7   3      974.84     1038.10     13.06 o 
   1   7   3      844.01      879.16     11.81 o 
   2   7   3      352.13      349.99      8.18 o 
   3   7   3      172.71      157.35      8.99 o 
   4   7   3      618.57      617.85     12.54 o 
   5   7   3       58.32       41.32      4.21 o 
   6   7   3       86.57      104.01      7.38 o 
   7   7   3      105.87      116.37      8.11 o 
   8   7   3       96.78      100.93     14.50 o 
   9   7   3      162.11      135.02      9.53 o 
  10   7   3      367.23      402.29     21.07 o 
  11   7   3      125.60       87.91      9.14 o 
  12   7   3      297.47      278.53     14.24 o 
 -14   8   3      556.23      551.64     19.52 o 
 -13   8   3      155.30      141.30     10.80 o 
 -12   8   3      594.03      633.46     21.08 o 
 -11   8   3      320.22      315.09     10.85 o 
 -10   8   3       75.10       72.24      9.26 o 
  -9   8   3      984.55      985.30     19.46 o 
  -8   8   3      621.77      663.29     13.92 o 
  -7   8   3      791.11      800.41     14.94 o 
  -6   8   3      561.55      573.27     11.97 o 
  -5   8   3     1213.94     1188.35     14.88 o 
  -4   8   3      570.96      558.34      9.55 o 
  -3   8   3     1914.17     1901.27     20.44 o 
  -2   8   3      219.21      209.60      6.01 o 
  -1   8   3     2948.86     2985.76     30.53 o 
   0   8   3      800.51      808.25     17.87 o 
   1   8   3     1785.68     1760.26     21.48 o 
   2   8   3       19.93       21.35      3.28 o 
   3   8   3      488.47      536.62     12.22 o 
   4   8   3      127.51      112.51      6.43 o 
   5   8   3     1093.58     1060.61     18.03 o 
   6   8   3       56.70       57.61      6.34 o 
   7   8   3      215.32      249.63     16.12 o 
   8   8   3       19.74       18.74      7.72 o 
   9   8   3      694.67      696.27     20.10 o 
  10   8   3        0.39       -6.24      4.18 o 
  11   8   3      546.15      520.93     18.65 o 
  12   8   3       58.45       40.75      7.84 o 
 -13   9   3      144.63      152.57     11.27 o 
 -12   9   3       42.65       39.40      5.72 o 
 -11   9   3       21.75       23.79      4.91 o 
 -10   9   3      853.91      824.41     17.24 o 
  -9   9   3      574.04      569.12     13.84 o 
  -8   9   3       51.41       48.10      5.04 o 
  -7   9   3       20.36       17.82      7.19 o 
  -6   9   3       13.04        6.05      4.13 o 
  -5   9   3      305.73      300.18      8.82 o 
  -4   9   3      231.62      244.20      8.14 o 
  -3   9   3      150.69      157.43      5.65 o 
  -2   9   3        1.22       -1.79      2.13 o 
  -1   9   3      562.58      590.18     10.55 o 
   0   9   3     1942.82     1951.52     21.80 o 
   1   9   3       31.24       35.24      3.48 o 
   2   9   3       97.48       91.92      5.52 o 
   3   9   3       11.80       14.08      4.29 o 
   4   9   3       76.28       89.30      5.90 o 
   5   9   3       23.18       18.48      3.88 o 
   6   9   3       74.61       69.74      5.76 o 
   7   9   3        5.63       -2.20      4.12 o 
   8   9   3      161.15      146.35     10.15 o 
   9   9   3       47.89       45.18      7.22 o 
  10   9   3       39.76       39.47      7.78 o 
  11   9   3       13.50        7.04      6.90 o 
 -11  10   3       40.87       48.52      7.49 o 
 -10  10   3       35.25       42.40      7.29 o 
  -9  10   3       39.26       51.90      7.56 o 
  -8  10   3        0.61       -2.61      3.98 o 
  -7  10   3       32.58       23.72      5.48 o 
  -6  10   3      166.26      192.50     10.28 o 
  -5  10   3      117.57      119.50      8.33 o 
  -4  10   3       68.40       64.77      5.15 o 
  -3  10   3      558.13      551.07     12.38 o 
  -2  10   3      557.70      571.76     14.14 o 
  -1  10   3      632.42      672.68     16.05 o 
   0  10   3      759.82      752.23     15.09 o 
   1  10   3      126.44      125.83      6.85 o 
   2  10   3       21.02       25.02      5.32 o 
   3  10   3       54.21       53.88      8.03 o 
   4  10   3       27.59       25.58      5.10 o 
   5  10   3      339.79      311.12     10.41 o 
   6  10   3       22.39       22.27      4.62 o 
   7  10   3      347.04      340.23     14.25 o 
   8  10   3       17.53        8.70      7.13 o 
   9  10   3      211.00      196.03     20.07 o 
 -10  11   3       59.47       75.38      8.97 o 
  -9  11   3      147.26      148.02     10.86 o 
  -8  11   3       22.26       23.64     12.19 o 
  -7  11   3       22.01       24.53      5.93 o 
  -6  11   3       79.14       72.41      7.82 o 
  -5  11   3      451.97      440.48     15.19 o 
  -4  11   3      354.38      338.99     12.98 o 
  -3  11   3     1014.61     1028.00     18.38 o 
  -2  11   3      232.10      251.45      9.00 o 
  -1  11   3      139.67      135.90      7.21 o 
   0  11   3      653.94      640.37     14.47 o 
   1  11   3       49.00       61.87      5.84 o 
   2  11   3      322.80      293.34     16.90 o 
   3  11   3        2.17        5.99      3.68 o 
   4  11   3     1124.11     1109.63     23.80 o 
   5  11   3      202.36      170.63     11.15 o 
   6  11   3      301.14      341.02     14.40 o 
   7  11   3       27.87       27.60      9.23 o 
   8  11   3      358.67      356.44     25.59 o 
  -8  12   3      122.79      127.82     22.60 o 
  -7  12   3        6.75        7.67      5.39 o 
  -6  12   3       54.20       52.91      7.60 o 
  -5  12   3       28.77       28.18      6.19 o 
  -4  12   3      143.51      133.92      7.66 o 
  -3  12   3      106.68      100.76      6.81 o 
  -2  12   3       59.22       53.99      7.10 o 
  -1  12   3      117.20      116.53     18.88 o 
   0  12   3      179.22      169.10      8.55 o 
   1  12   3      241.92      234.39      9.74 o 
   2  12   3        4.22        3.34      3.73 o 
   3  12   3      312.28      314.82     11.40 o 
   4  12   3        2.06        0.35      3.79 o 
   5  12   3       83.54       85.59      7.35 o 
   6  12   3       13.49       10.70      7.47 o 
  -5  13   3        6.12        6.68      6.18 o 
  -4  13   3       35.68       33.90     10.24 o 
  -3  13   3        0.50        2.62      5.00 o 
  -2  13   3       94.31       96.13     11.31 o 
  -1  13   3        5.06        8.17      5.39 o 
   0  13   3        2.85        1.86      4.96 o 
   1  13   3       24.21       23.31      8.45 o 
   2  13   3       19.68       22.90      5.19 o 
   3  13   3       43.96       45.77      6.25 o 
 -17   0   4       16.82       25.68      9.56 o 
 -16   0   4      343.65      355.23     22.03 o 
 -15   0   4       13.08       11.94      7.50 o 
 -14   0   4      739.30      715.04     27.77 o 
 -13   0   4      315.11      284.02     11.22 o 
 -12   0   4     2050.01     2025.17     32.44 o 
 -11   0   4       17.26       14.63      3.80 o 
 -10   0   4     3344.77     3311.18     44.30 o 
  -9   0   4       85.96       83.35      9.20 o 
  -8   0   4     4156.63     4026.93     49.75 o 
  -7   0   4        9.28       42.71      6.04 o 
  -6   0   4     9543.25     9657.33    103.50 o 
  -5   0   4     1545.52     1612.10     18.70 o 
  -4   0   4     7370.44     7254.75     62.75 o 
  -3   0   4      393.90      478.25      9.85 o 
  -2   0   4     1440.83     1242.27     26.85 o 
  -1   0   4      377.91      398.69     13.07 o 
   0   0   4      994.16      867.61     20.97 o 
   1   0   4     3064.22     2919.47     51.29 o 
   2   0   4     1238.04     1063.18     24.29 o 
   3   0   4     3193.47     3216.49     55.82 o 
   4   0   4    16142.66    16761.49    172.43 o 
   5   0   4     1418.58     1461.87     22.59 o 
   6   0   4     5563.76     5585.38     64.83 o 
   7   0   4     1534.13     1489.49     43.76 o 
   8   0   4     1866.08     1864.87     28.84 o 
   9   0   4      906.15      899.27     18.96 o 
  10   0   4      366.51      385.98     18.84 o 
  11   0   4     1480.65     1422.41     39.23 o 
  12   0   4       55.99       63.23     10.70 o 
  13   0   4      557.01      579.23     26.06 o 
  14   0   4      221.44      256.78     18.93 o 
 -17   1   4       53.02       56.45      8.58 o 
 -16   1   4        0.11       -0.67      5.11 o 
 -15   1   4      217.83      227.08     14.49 o 
 -14   1   4       19.27       19.11      5.35 o 
 -13   1   4     1117.63     1087.42     18.93 o 
 -12   1   4      172.61      163.25      5.99 o 
 -11   1   4      754.28      744.70     14.38 o 
 -10   1   4        0.21        2.08      1.91 o 
  -9   1   4     2926.48     2915.92     27.81 o 
  -8   1   4       17.81       17.48      1.99 o 
  -7   1   4     1478.81     1416.17     12.04 o 
  -6   1   4      151.15      168.80      3.99 o 
  -5   1   4     1350.14     1262.23     10.79 o 
  -4   1   4     2574.86     2853.80     25.19 o 
  -3   1   4     3553.69     3684.44     27.15 o 
  -2   1   4      580.10      585.16      9.37 o 
  -1   1   4      380.25      287.75     11.08 o 
   0   1   4       12.58       22.89      5.35 o 
   1   1   4     1315.64     1189.20     18.47 o 
   2   1   4       88.11       66.67      5.24 o 
   3   1   4     2208.27     2106.67     28.40 o 
   4   1   4       65.55       57.41      5.59 o 
   5   1   4     1920.04     1936.86     19.49 o 
   6   1   4      255.33      265.62      6.24 o 
   7   1   4     1291.17     1276.82     15.41 o 
   8   1   4      604.08      642.41     10.51 o 
   9   1   4      231.85      241.41      8.13 o 
  10   1   4        3.82        4.16      3.06 o 
  11   1   4      237.41      230.72     10.90 o 
  12   1   4      246.44      239.31     11.65 o 
  13   1   4        3.97        2.73      5.14 o 
  14   1   4      163.62      150.64     18.63 o 
 -16   2   4      199.17      225.88     12.57 o 
 -15   2   4        2.34        5.55      3.88 o 
 -14   2   4       24.86       44.12      8.52 o 
 -13   2   4       19.29       18.38      3.87 o 
 -12   2   4       14.24       10.19      3.27 o 
 -11   2   4     1363.35     1317.79     14.63 o 
 -10   2   4     1160.30     1145.18     13.02 o 
  -9   2   4        1.73        1.60      1.59 o 
  -8   2   4      385.80      382.69      7.14 o 
  -7   2   4      287.68      331.43      5.08 o 
  -6   2   4     1831.66     1933.90     16.80 o 
  -5   2   4        0.65        3.87      2.63 o 
  -4   2   4     3584.92     3909.85     28.91 o 
  -3   2   4     1757.71     1997.48     18.65 o 
  -2   2   4      951.49      964.52     11.03 o 
  -1   2   4      295.31      331.04      6.71 o 
   0   2   4      131.22       94.27      4.66 o 
   1   2   4      331.10      329.48      8.45 o 
   2   2   4        5.34        9.00      2.50 o 
   3   2   4      284.72      299.50     16.65 o 
   4   2   4      137.47      125.98      4.04 o 
   5   2   4      118.22      117.01      4.11 o 
   6   2   4      336.89      274.46      6.25 o 
   7   2   4       96.44       84.46      4.95 o 
   8   2   4      346.87      352.97      9.36 o 
   9   2   4       51.69       46.19      4.45 o 
  10   2   4      454.02      464.94     13.19 o 
  11   2   4        2.21        0.62      3.16 o 
  12   2   4      176.99      187.61     10.83 o 
  13   2   4        5.13        1.43      5.03 o 
  14   2   4       88.52       92.18     14.03 o 
 -16   3   4        4.38        3.33      4.00 o 
 -15   3   4      748.42      752.32     16.99 o 
 -14   3   4       17.90       11.83      3.85 o 
 -13   3   4      642.53      627.56     14.34 o 
 -12   3   4       46.42       41.88      4.62 o 
 -11   3   4      113.48      121.06      6.29 o 
 -10   3   4      883.79      875.25     14.47 o 
  -9   3   4     2965.38     2894.07     27.89 o 
  -8   3   4       35.93       30.21      2.33 o 
  -7   3   4     2360.62     2220.22     19.22 o 
  -6   3   4      370.43      355.68      5.91 o 
  -5   3   4     6487.05     6501.22     45.57 o 
  -4   3   4      488.38      502.67      7.70 o 
  -3   3   4     9727.43     9969.61     74.52 o 
  -2   3   4     1268.48     1296.38     13.74 o 
  -1   3   4      531.20      460.14     13.68 o 
   0   3   4     2000.24     1977.98     21.33 o 
   1   3   4     4111.11     3997.61     47.57 o 
   2   3   4      678.25      653.46     12.91 o 
   3   3   4     1298.02     1224.21     22.80 o 
   4   3   4      396.64      347.01      6.48 o 
   5   3   4     1401.91     1352.98     15.13 o 
   6   3   4      391.80      366.64      7.18 o 
   7   3   4     1822.47     1798.70     23.32 o 
   8   3   4      667.14      644.06     18.72 o 
   9   3   4     1496.88     1534.46     22.36 o 
  10   3   4       35.34       40.94      4.68 o 
  11   3   4      429.03      440.12     14.97 o 
  12   3   4      193.43      200.13     11.29 o 
  13   3   4      488.71      509.89     26.25 o 
  14   3   4      235.73      241.45     19.55 o 
 -16   4   4      125.31      119.53      8.19 o 
 -15   4   4       25.98       19.06      4.74 o 
 -14   4   4      160.95      163.09      8.28 o 
 -13   4   4       12.90       15.05      4.08 o 
 -12   4   4      363.79      350.86     10.37 o 
 -11   4   4      863.98      869.61     16.10 o 
 -10   4   4       20.92       27.38      3.70 o 
  -9   4   4       31.00       32.84      2.82 o 
  -8   4   4     1442.10     1464.99     14.88 o 
  -7   4   4      136.43      168.79      4.45 o 
  -6   4   4     3738.23     3855.36     29.67 o 
  -5   4   4      103.35       81.45      2.63 o 
  -4   4   4     1731.87     1721.63     17.50 o 
  -3   4   4      403.04      384.50      6.76 o 
  -2   4   4     2461.58     2253.70     21.02 o 
  -1   4   4      706.56      641.09     10.67 o 
   0   4   4     4522.79     4605.27     37.20 o 
   1   4   4      114.02      133.68      4.03 o 
   2   4   4      190.83      148.92      6.19 o 
   3   4   4      344.22      353.62      7.86 o 
   4   4   4      475.65      463.22      7.63 o 
   5   4   4      137.81      140.10      5.47 o 
   6   4   4      362.25      381.38      9.11 o 
   7   4   4       46.44       52.80      4.29 o 
   8   4   4      668.07      647.16     17.02 o 
   9   4   4      388.79      390.38     13.52 o 
  10   4   4      762.18      748.72     30.39 o 
  11   4   4      381.42      362.26     14.16 o 
  12   4   4      274.00      267.78     18.08 o 
  13   4   4      141.81      125.56     14.54 o 
 -15   5   4      120.92      105.89      9.62 o 
 -14   5   4       66.77       49.43      7.12 o 
 -13   5   4       97.23      101.81      6.76 o 
 -12   5   4       11.84       14.52      3.78 o 
 -11   5   4      166.52      165.16      7.36 o 
 -10   5   4      468.75      469.48     11.31 o 
  -9   5   4      381.77      375.32      8.90 o 
  -8   5   4       10.27       11.49      2.14 o 
  -7   5   4       12.41       15.01      2.07 o 
  -6   5   4       26.80       31.19      4.33 o 
  -5   5   4       15.10       13.56      1.72 o 
  -4   5   4      183.32      184.05      5.23 o 
  -3   5   4      146.20      124.69      4.10 o 
  -2   5   4        3.41        0.91      1.43 o 
  -1   5   4       32.64       25.57      2.88 o 
   0   5   4     1116.98     1196.97     16.32 o 
   1   5   4     5240.90     5476.19     43.56 o 
   2   5   4      132.77      128.94      4.13 o 
   3   5   4      981.09      996.67     14.60 o 
   4   5   4      136.98      148.59      7.51 o 
   5   5   4      368.53      370.69     12.67 o 
   6   5   4      207.66      194.74      9.34 o 
   7   5   4      161.70      174.52      9.13 o 
   8   5   4        0.07        1.98      3.56 o 
   9   5   4        8.27        4.71      4.22 o 
  10   5   4       22.86       18.60      5.30 o 
  11   5   4       92.60       72.82      8.12 o 
  12   5   4        0.50       -2.00      4.91 o 
  13   5   4        9.34        8.20      5.63 o 
 -15   6   4        0.79        0.73      4.72 o 
 -14   6   4      685.64      687.95     29.01 o 
 -13   6   4       94.05       93.70      8.74 o 
 -12   6   4     1713.01     1671.85     39.92 o 
 -11   6   4        3.96        6.85      4.05 o 
 -10   6   4     2933.86     2913.25     29.57 o 
  -9   6   4       35.88       36.54      3.49 o 
  -8   6   4     1874.13     1923.46     21.16 o 
  -7   6   4       50.74       61.78      3.64 o 
  -6   6   4      725.50      727.02     12.81 o 
  -5   6   4      240.34      248.98      5.15 o 
  -4   6   4      266.84      241.27      6.09 o 
  -3   6   4       44.56       41.20      2.89 o 
  -2   6   4     2468.99     2398.56     22.93 o 
  -1   6   4      865.28      884.27     13.99 o 
   0   6   4     8869.75     9030.34     81.15 o 
   1   6   4      261.89      254.80      7.27 o 
   2   6   4     3945.00     3940.74     30.18 o 
   3   6   4      859.58      853.93     17.45 o 
   4   6   4      474.64      505.24     18.14 o 
   5   6   4      271.30      278.87     10.77 o 
   6   6   4      720.07      717.91     17.91 o 
   7   6   4      182.73      172.84      9.36 o 
   8   6   4      149.54      121.23      8.62 o 
   9   6   4      373.09      379.59     14.54 o 
  10   6   4      666.39      626.91     19.02 o 
  11   6   4      444.04      428.75     16.39 o 
  12   6   4      266.48      268.06     14.75 o 
 -14   7   4        0.18        0.47      4.79 o 
 -13   7   4      437.53      425.63     38.51 o 
 -12   7   4        0.03        4.28      4.52 o 
 -11   7   4     1118.82     1094.37     24.79 o 
 -10   7   4       42.22       47.94      4.99 o 
  -9   7   4      776.84      752.64     23.88 o 
  -8   7   4       26.23       29.68      4.01 o 
  -7   7   4      396.53      422.84     10.20 o 
  -6   7   4      167.14      175.15      5.52 o 
  -5   7   4      313.83      302.99      7.02 o 
  -4   7   4       33.91       30.82      2.47 o 
  -3   7   4      189.27      171.00      4.57 o 
  -2   7   4      846.92      831.59     14.10 o 
  -1   7   4     1391.65     1392.59     19.33 o 
   0   7   4      258.35      273.36      8.21 o 
   1   7   4     1349.00     1392.63     16.56 o 
   2   7   4      761.18      794.04     14.31 o 
   3   7   4     1093.60     1098.13     17.73 o 
   4   7   4       70.50       72.22      9.09 o 
   5   7   4      870.47      836.08     19.58 o 
   6   7   4       92.76      104.09      7.88 o 
   7   7   4        2.78        1.63      3.82 o 
   8   7   4      771.59      738.56     20.01 o 
   9   7   4      178.56      167.96     10.55 o 
  10   7   4      461.08      438.94     21.94 o 
  11   7   4      128.80      131.62     26.01 o 
  12   7   4      242.54      261.11     13.89 o 
 -13   8   4        2.95        1.08      5.43 o 
 -12   8   4        0.27        8.14      9.04 o 
 -11   8   4       29.65       26.86      5.94 o 
 -10   8   4       22.73       19.80      4.32 o 
  -9   8   4        0.25       -2.84      2.94 o 
  -8   8   4       30.10       34.90      4.44 o 
  -7   8   4      171.66      177.77      7.73 o 
  -6   8   4       14.65        6.75      4.75 o 
  -5   8   4       34.63       36.18      4.00 o 
  -4   8   4       44.74       35.51      3.28 o 
  -3   8   4        1.21        0.03      1.95 o 
  -2   8   4      231.49      232.18      6.47 o 
  -1   8   4      378.95      402.47      9.92 o 
   0   8   4        0.32        0.34      1.97 o 
   1   8   4       99.90       91.82      5.50 o 
   2   8   4        9.68       10.09      3.84 o 
   3   8   4      435.78      384.75     16.83 o 
   4   8   4       36.62       34.58      4.50 o 
   5   8   4        4.47        0.83      3.95 o 
   6   8   4       29.84       14.39      6.31 o 
   7   8   4        0.09       -4.06      5.19 o 
   8   8   4       33.93       40.76      6.74 o 
   9   8   4        0.50        1.18      5.09 o 
  10   8   4       84.89       68.26     14.63 o 
  11   8   4        0.79        6.17      5.69 o 
 -12   9   4        1.31       -1.72      4.55 o 
 -11   9   4      656.61      678.68     16.12 o 
 -10   9   4       21.73       26.09      4.86 o 
  -9   9   4      155.48      165.32     20.81 o 
  -8   9   4        0.34       -1.15      3.98 o 
  -7   9   4      779.32      808.54     20.03 o 
  -6   9   4       23.43       13.76      4.35 o 
  -5   9   4     1112.27     1064.92     22.49 o 
  -4   9   4        6.06        6.87      2.63 o 
  -3   9   4     1587.35     1592.56     19.42 o 
  -2   9   4       92.34       96.82      4.83 o 
  -1   9   4     2916.29     2949.83     29.71 o 
   0   9   4       14.39       16.66      2.99 o 
   1   9   4      610.27      621.95     13.21 o 
   2   9   4      140.07      140.08      7.01 o 
   3   9   4      428.73      448.83     11.76 o 
   4   9   4      242.75      240.72      9.12 o 
   5   9   4      673.01      639.35     15.13 o 
   6   9   4      178.50      184.13     10.57 o 
   7   9   4      123.44      159.12     11.37 o 
   8   9   4      179.03      177.93     11.47 o 
   9   9   4      296.73      289.86     38.04 o 
  10   9   4       17.01       31.27      8.37 o 
 -11  10   4        1.69        1.56      5.42 o 
 -10  10   4       85.72       69.65      9.67 o 
  -9  10   4      166.67      168.63     12.38 o 
  -8  10   4      187.31      207.21     11.34 o 
  -7  10   4        4.40       11.07      4.78 o 
  -6  10   4      618.23      632.51     18.00 o 
  -5  10   4        2.50        7.81      4.23 o 
  -4  10   4     1012.42      992.62     22.21 o 
  -3  10   4        8.10        4.96      4.17 o 
  -2  10   4      487.47      502.78     10.50 o 
  -1  10   4      637.25      612.12     12.16 o 
   0  10   4      636.60      622.81     14.10 o 
   1  10   4       15.17       10.48      4.43 o 
   2  10   4      354.21      365.52     17.19 o 
   3  10   4      457.66      457.15     12.26 o 
   4  10   4      203.04      223.51      9.09 o 
   5  10   4      350.73      358.05     11.36 o 
   6  10   4      328.67      307.49     13.50 o 
   7  10   4      196.18      198.48     11.65 o 
   8  10   4       24.34       19.22      5.95 o 
  -9  11   4      131.68       97.61      9.53 o 
  -8  11   4       31.76       17.81      5.76 o 
  -7  11   4        5.15        5.40      4.68 o 
  -6  11   4       12.62       13.43      5.73 o 
  -5  11   4       11.43        5.96      4.70 o 
  -4  11   4       37.11       42.66      6.44 o 
  -3  11   4       36.85       34.07      4.70 o 
  -2  11   4      105.04       93.43      7.99 o 
  -1  11   4       54.36       40.96      6.93 o 
   0  11   4       13.78        8.28      3.74 o 
   1  11   4       58.53       43.46      5.38 o 
   2  11   4      141.95      133.04      7.99 o 
   3  11   4       37.34       26.92      6.12 o 
   4  11   4       64.50       54.41     10.75 o 
   5  11   4      123.47      102.61      9.32 o 
   6  11   4       51.81       49.04     11.62 o 
   7  11   4       30.02       18.72      6.18 o 
  -7  12   4       14.98       18.13      9.61 o 
  -6  12   4      201.78      223.75     12.81 o 
  -5  12   4        0.50        4.14      4.69 o 
  -4  12   4      218.89      215.81     21.87 o 
  -3  12   4      112.09      105.27     13.38 o 
  -2  12   4      134.08      120.79     10.70 o 
  -1  12   4       26.04       37.18      6.57 o 
   0  12   4       53.25       55.83      6.01 o 
   1  12   4       15.33       19.67      6.55 o 
   2  12   4      235.04      234.94     11.74 o 
   3  12   4       22.15       21.67      6.42 o 
   4  12   4      419.67      434.29     13.79 o 
   5  12   4        0.36       -1.79      4.28 o 
  -2  13   4       21.74       17.58      6.07 o 
  -1  13   4       90.46      109.10      9.45 o 
   0  13   4        2.40        2.70      5.99 o 
 -16   1   5       79.11       90.94     17.00 o 
 -15   1   5      235.79      257.95     12.97 o 
 -14   1   5      517.14      503.00     17.04 o 
 -13   1   5      242.09      233.24      7.55 o 
 -12   1   5      320.99      315.82      9.40 o 
 -11   1   5       62.88       64.25      3.76 o 
 -10   1   5       86.93       83.98      5.18 o 
  -9   1   5     1141.47     1136.31     13.20 o 
  -8   1   5      292.50      310.79      6.26 o 
  -7   1   5     1994.86     1966.65     18.24 o 
  -6   1   5     1298.70     1315.13     13.63 o 
  -5   1   5     4327.30     4365.45     32.92 o 
  -4   1   5     1825.92     1956.61     18.13 o 
  -3   1   5     2151.19     2066.50     20.14 o 
  -2   1   5      549.73      542.48     12.32 o 
  -1   1   5     3881.77     4052.28     49.34 o 
   0   1   5      117.29      156.65      6.52 o 
   1   1   5      477.01      369.44     18.56 o 
   2   1   5       41.13       49.26      4.27 o 
   3   1   5     4697.85     4757.73     82.51 o 
   4   1   5     1023.12     1099.92     15.98 o 
   5   1   5     1568.82     1447.69     16.81 o 
   6   1   5      102.61      105.41      4.52 o 
   7   1   5     1811.93     1760.92     19.98 o 
   8   1   5        9.30        7.81      3.77 o 
   9   1   5     1768.82     1790.46     32.62 o 
  10   1   5      414.13      405.60     11.26 o 
  11   1   5       48.77       48.21     12.40 o 
  12   1   5       54.74       57.52      7.60 o 
  13   1   5      312.42      325.83     14.49 o 
 -16   2   5      305.80      308.97     27.16 o 
 -15   2   5      328.38      324.68     11.32 o 
 -14   2   5      675.89      666.30     15.47 o 
 -13   2   5      313.97      305.99     10.13 o 
 -12   2   5      383.07      365.76     10.65 o 
 -11   2   5      469.44      454.60      8.32 o 
 -10   2   5      902.75      910.33     13.61 o 
  -9   2   5      854.04      861.91     11.16 o 
  -8   2   5     1092.18     1119.08     14.71 o 
  -7   2   5     1954.20     1941.60     17.77 o 
  -6   2   5     2802.45     2720.11     22.65 o 
  -5   2   5     1576.63     1661.45     15.57 o 
  -4   2   5     7765.32     8194.10     76.50 o 
  -3   2   5     2803.24     2900.32     26.09 o 
  -2   2   5     2327.35     2131.36     23.83 o 
  -1   2   5      644.56      611.40     18.44 o 
   0   2   5     1491.47     1416.36     22.57 o 
   1   2   5        1.78        2.17      2.51 o 
   2   2   5     2647.74     2544.78     34.46 o 
   3   2   5       13.25       14.40      3.11 o 
   4   2   5     2287.20     2289.39     26.55 o 
   5   2   5       83.50       95.12      4.28 o 
   6   2   5     2028.09     1998.51     21.33 o 
   7   2   5       12.90       11.26      3.18 o 
   8   2   5     1247.38     1295.96     20.04 o 
   9   2   5       77.28       73.01      5.61 o 
  10   2   5      315.47      299.02      9.85 o 
  11   2   5      225.09      237.96      9.39 o 
  12   2   5      956.63      959.76     23.80 o 
  13   2   5       75.41       55.99     11.81 o 
 -16   3   5        9.92        5.96      4.39 o 
 -15   3   5       52.28       47.93      5.89 o 
 -14   3   5       50.63       54.50      5.71 o 
 -13   3   5       34.40       33.59      7.17 o 
 -12   3   5        3.79        4.69      3.17 o 
 -11   3   5      297.53      276.85      9.10 o 
 -10   3   5       25.29       31.16      3.29 o 
  -9   3   5       47.46       44.90      4.27 o 
  -8   3   5      102.84      118.09      4.71 o 
  -7   3   5       25.66       30.00      2.43 o 
  -6   3   5       25.69       28.68      2.71 o 
  -5   3   5       36.27       53.05      3.04 o 
  -4   3   5        6.29        6.92      1.80 o 
  -3   3   5      246.17      253.56      5.74 o 
  -2   3   5       49.73       56.36      4.83 o 
  -1   3   5      115.56      113.34      4.63 o 
   0   3   5       94.54       66.74      4.75 o 
   1   3   5      356.82      388.82     10.48 o 
   2   3   5       27.32       31.24      5.17 o 
   3   3   5      298.18      294.02      9.25 o 
   4   3   5        7.14        5.24      2.14 o 
   5   3   5       83.30       90.80      4.24 o 
   6   3   5      244.10      271.51      8.21 o 
   7   3   5       10.39       11.76      4.03 o 
   8   3   5       14.59       10.64      3.29 o 
   9   3   5       58.75       56.47      8.10 o 
  10   3   5      115.35      109.79     11.01 o 
  11   3   5      315.05      327.58     18.93 o 
  12   3   5       21.58       18.90      6.04 o 
  13   3   5       48.50       55.04     11.84 o 
 -15   4   5      311.21      315.77     11.30 o 
 -14   4   5       67.92       73.44      6.33 o 
 -13   4   5        9.57       10.46      3.81 o 
 -12   4   5      818.02      832.38     19.03 o 
 -11   4   5      146.72      165.18      7.47 o 
 -10   4   5     1661.86     1615.62     23.24 o 
  -9   4   5      746.68      718.46     11.75 o 
  -8   4   5     1935.68     1918.81     18.44 o 
  -7   4   5      329.01      303.76      6.20 o 
  -6   4   5     1199.86     1165.58     12.85 o 
  -5   4   5      204.09      182.89      7.29 o 
  -4   4   5     2133.14     2176.92     27.59 o 
  -3   4   5        7.69       14.68      2.13 o 
  -2   4   5     1423.90     1349.65     15.23 o 
  -1   4   5      361.45      385.19      7.30 o 
   0   4   5     1771.18     1741.45     20.85 o 
   1   4   5      522.44      527.35     12.69 o 
   2   4   5     1234.78     1206.18     20.85 o 
   3   4   5      172.24      146.04      6.61 o 
   4   4   5     1648.12     1631.67     18.00 o 
   5   4   5       31.50       39.02      3.84 o 
   6   4   5      439.63      476.96     16.53 o 
   7   4   5        0.29        4.21      3.65 o 
   8   4   5      754.52      762.73     19.50 o 
   9   4   5        0.08       -3.34      3.89 o 
  10   4   5      441.12      467.72     16.09 o 
  11   4   5      135.40      121.20      9.69 o 
  12   4   5      336.93      322.89     15.65 o 
 -15   5   5      156.68      168.68     11.28 o 
 -14   5   5      100.71      109.13      7.54 o 
 -13   5   5      837.06      797.65     16.93 o 
 -12   5   5      563.46      543.92     20.70 o 
 -11   5   5      474.18      512.86     12.61 o 
 -10   5   5     1594.59     1594.00     23.28 o 
  -9   5   5     1570.87     1544.78     22.18 o 
  -8   5   5      866.38      835.08     11.70 o 
  -7   5   5      782.16      765.79     11.62 o 
  -6   5   5       19.56       12.87      2.37 o 
  -5   5   5     1302.51     1259.27     15.28 o 
  -4   5   5       24.98       26.59      5.17 o 
  -3   5   5     1696.20     1638.05     17.88 o 
  -2   5   5        6.23        8.65      2.08 o 
  -1   5   5     4828.50     4860.81     59.25 o 
   0   5   5      599.69      583.17      9.41 o 
   1   5   5     1558.14     1571.45     19.65 o 
   2   5   5      110.30      100.40     10.74 o 
   3   5   5     1113.22     1128.66     16.87 o 
   4   5   5       32.77       35.55      7.72 o 
   5   5   5      345.19      356.41     16.10 o 
   6   5   5      262.04      236.71     10.51 o 
   7   5   5      411.54      458.20     14.99 o 
   8   5   5        5.70       -3.18      3.73 o 
   9   5   5      833.75      796.99     21.13 o 
  10   5   5        5.72        0.43      5.30 o 
  11   5   5      475.51      438.08     16.69 o 
  12   5   5        2.21        2.97      7.05 o 
 -14   6   5       23.85       20.15      6.20 o 
 -13   6   5      167.58      164.66     10.83 o 
 -12   6   5        9.11        6.81      4.69 o 
 -11   6   5       51.43       47.04      5.10 o 
 -10   6   5      135.33      124.29      6.78 o 
  -9   6   5      176.70      180.34      7.26 o 
  -8   6   5        0.66       -0.54      4.19 o 
  -7   6   5        7.55        6.58      2.85 o 
  -6   6   5      793.71      765.69     11.76 o 
  -5   6   5       44.21       42.43      3.29 o 
  -4   6   5      384.79      397.55      7.91 o 
  -3   6   5      109.02      111.79      4.43 o 
  -2   6   5      276.08      285.98      6.55 o 
  -1   6   5     1057.44     1135.73     17.22 o 
   0   6   5     2596.67     2562.09     29.86 o 
   1   6   5        6.87       11.87      4.14 o 
   2   6   5        1.29        1.56      1.84 o 
   3   6   5        0.17       -1.15      2.84 o 
   4   6   5        0.77       -3.57      4.37 o 
   5   6   5       46.90       43.50      5.83 o 
   6   6   5       85.80       90.57      7.78 o 
   7   6   5       14.82        4.52      4.20 o 
   8   6   5       45.93       66.08      7.67 o 
   9   6   5        0.17        1.71      4.58 o 
  10   6   5       51.98       56.82      9.92 o 
  11   6   5       22.29       15.49      7.47 o 
 -14   7   5       83.94       78.56      9.10 o 
 -13   7   5      115.51      108.81      9.76 o 
 -12   7   5      159.81      140.47     10.30 o 
 -11   7   5      261.41      235.65     12.10 o 
 -10   7   5      384.75      383.10     13.94 o 
  -9   7   5      397.98      444.57     11.44 o 
  -8   7   5        1.50        3.22      2.72 o 
  -7   7   5      148.27      136.77      6.36 o 
  -6   7   5       23.07       20.05      2.95 o 
  -5   7   5      204.32      216.85      6.32 o 
  -4   7   5      162.09      170.93      8.43 o 
  -3   7   5       56.65       65.48      4.67 o 
  -2   7   5      298.58      291.66      8.49 o 
  -1   7   5     1559.75     1568.51     21.72 o 
   0   7   5      939.49      936.48     15.74 o 
   1   7   5     2513.23     2558.07     25.38 o 
   2   7   5      175.91      169.79      7.33 o 
   3   7   5      786.67      832.31     19.51 o 
   4   7   5       40.67       35.30      5.63 o 
   5   7   5      636.64      576.84     27.83 o 
   6   7   5       18.53        7.90      9.31 o 
   7   7   5      352.34      319.69     13.45 o 
   8   7   5        4.88        1.77      4.45 o 
   9   7   5      421.36      406.41     15.87 o 
  10   7   5        0.69        2.98      5.03 o 
 -13   8   5      327.52      311.66     38.45 o 
 -12   8   5      467.00      480.42     21.19 o 
 -11   8   5      124.66      115.34      9.44 o 
 -10   8   5      585.97      601.02     17.80 o 
  -9   8   5      386.34      377.63     11.02 o 
  -8   8   5      122.76      141.33      6.85 o 
  -7   8   5       22.63       31.64      4.19 o 
  -6   8   5      672.52      663.98     17.01 o 
  -5   8   5      384.44      396.83     10.40 o 
  -4   8   5      330.20      342.00      9.63 o 
  -3   8   5      258.80      248.69      6.99 o 
  -2   8   5      451.47      445.38     10.94 o 
  -1   8   5       78.23       82.64      5.53 o 
   0   8   5     4417.98     4418.98     46.76 o 
   1   8   5     1318.35     1325.47     20.79 o 
   2   8   5      381.61      378.37     10.73 o 
   3   8   5      298.97      285.20      9.74 o 
   4   8   5     1787.41     1775.58     32.22 o 
   5   8   5        2.60        2.00      3.98 o 
   6   8   5      768.99      771.58     20.83 o 
   7   8   5       13.28       17.16      6.10 o 
   8   8   5      473.23      470.06     17.04 o 
   9   8   5       46.53       46.53      7.47 o 
  10   8   5      280.65      266.92     13.98 o 
 -12   9   5        6.02        5.96      5.28 o 
 -11   9   5       43.48       45.15      7.22 o 
 -10   9   5        1.38        2.74      4.77 o 
  -9   9   5       86.29       93.78      8.35 o 
  -8   9   5       58.67       44.86      9.76 o 
  -7   9   5        8.08        2.76      4.20 o 
  -6   9   5       41.60       53.83     11.39 o 
  -5   9   5       38.84       52.65     12.85 o 
  -4   9   5       42.84       43.35      5.57 o 
  -3   9   5      117.60      117.46      7.13 o 
  -2   9   5       92.47       89.13      4.93 o 
  -1   9   5       52.82       85.65      7.45 o 
   0   9   5      312.94      319.06      9.83 o 
   1   9   5        6.15        1.36      3.08 o 
   2   9   5       36.53       37.12      4.87 o 
   3   9   5      355.27      354.63     11.01 o 
   4   9   5      102.62      114.74     10.59 o 
   5   9   5      439.30      416.39     20.24 o 
   6   9   5       20.40       19.63      5.92 o 
   7   9   5       45.78       56.64      7.81 o 
   8   9   5      112.79       97.04      9.57 o 
 -10  10   5       27.55       32.40      6.94 o 
  -9  10   5       18.88        9.98      5.31 o 
  -8  10   5      101.26      109.30      9.04 o 
  -7  10   5       98.33       94.02     14.11 o 
  -6  10   5      274.66      268.13     12.18 o 
  -5  10   5       23.85       29.63      5.79 o 
  -4  10   5      255.86      277.03     19.29 o 
  -3  10   5       11.08       12.76      3.97 o 
  -2  10   5      185.17      190.01      6.95 o 
  -1  10   5       12.84       12.49      5.60 o 
   0  10   5       39.18       46.10      6.74 o 
   1  10   5        8.42       11.15      4.99 o 
   2  10   5       12.57       26.07      4.59 o 
   3  10   5       47.05       48.94      9.08 o 
   4  10   5      132.69      138.28     14.21 o 
   5  10   5       59.06       71.64      8.15 o 
   6  10   5       75.26       97.92      9.46 o 
   7  10   5       78.68       74.79     17.00 o 
  -8  11   5      143.57      164.24     11.21 o 
  -7  11   5      389.50      410.10     16.01 o 
  -6  11   5      179.39      186.31     11.15 o 
  -5  11   5      678.97      729.32     21.13 o 
  -4  11   5       39.08       38.67     10.91 o 
  -3  11   5      595.25      571.65     17.26 o 
  -2  11   5       29.22       30.14      4.85 o 
  -1  11   5      122.92      136.05     15.73 o 
   0  11   5        0.40       -0.05      3.47 o 
   1  11   5      331.57      352.69     11.66 o 
   2  11   5        0.23       -1.32      4.54 o 
   3  11   5      531.49      544.70     20.36 o 
   4  11   5       19.44       19.86      6.18 o 
   5  11   5      444.95      437.88     25.53 o 
  -5  12   5        0.41        1.74      5.01 o 
  -4  12   5      123.80      133.12      9.97 o 
  -3  12   5       59.58       70.96     12.40 o 
  -2  12   5        2.79        3.75      7.37 o 
  -1  12   5        3.10        6.84      4.23 o 
   0  12   5       56.87       54.34      6.25 o 
   1  12   5       26.84       23.32      5.15 o 
   2  12   5       53.91       53.68      6.34 o 
 -16   0   6       76.32       78.76     13.51 o 
 -15   0   6     1335.79     1426.31     44.02 o 
 -14   0   6       61.95       69.23      7.90 o 
 -13   0   6     1281.60     1278.32     20.89 o 
 -12   0   6       75.32       49.42      4.90 o 
 -11   0   6      305.40      290.12      9.22 o 
 -10   0   6     4254.21     4107.26     43.52 o 
  -9   0   6     1633.56     1685.30     22.86 o 
  -8   0   6       35.84       37.08      3.85 o 
  -7   0   6     1814.61     1749.59     22.61 o 
  -6   0   6       64.78       62.20      4.32 o 
  -5   0   6     4880.27     4684.71     57.74 o 
  -4   0   6     1703.74     1769.29     39.80 o 
  -3   0   6    10980.76    10869.85    168.09 o 
  -2   0   6       54.69       48.16      6.75 o 
  -1   0   6     2016.89     1932.91     41.58 o 
   0   0   6     1158.35     1114.69     28.80 o 
   1   0   6     1461.32     1456.24     34.53 o 
   2   0   6      571.61      531.97     18.75 o 
   3   0   6      717.51      738.11     22.85 o 
   4   0   6      587.69      581.94     20.19 o 
   5   0   6      516.56      532.84     14.01 o 
   6   0   6      911.71      918.51     19.34 o 
   7   0   6      262.50      265.46     25.13 o 
   8   0   6      458.65      442.22     13.89 o 
   9   0   6      800.80      857.97     29.51 o 
  10   0   6       15.57       27.70      8.42 o 
  11   0   6      265.44      307.56     19.39 o 
  12   0   6      273.58      282.72     19.58 o 
 -16   1   6      353.99      313.11     14.99 o 
 -15   1   6       63.64       60.23      6.30 o 
 -14   1   6      347.61      345.72     13.67 o 
 -13   1   6        1.84       -0.73      2.59 o 
 -12   1   6       49.54       45.88      3.69 o 
 -11   1   6        9.02        6.45      2.36 o 
 -10   1   6      157.21      161.29      7.19 o 
  -9   1   6       52.46       55.30      3.19 o 
  -8   1   6       68.40       60.90      3.21 o 
  -7   1   6       11.17        5.05      2.46 o 
  -6   1   6      446.96      474.48      8.02 o 
  -5   1   6       22.50       22.66      3.51 o 
  -4   1   6     2546.56     2546.98     24.90 o 
  -3   1   6      163.45      199.91      8.27 o 
  -2   1   6      893.77      862.22     17.51 o 
  -1   1   6       28.97       23.12      3.75 o 
   0   1   6      659.99      623.90     25.95 o 
   1   1   6     1078.87     1084.23     35.21 o 
   2   1   6       77.65       60.50      5.20 o 
   3   1   6      543.24      528.65     21.87 o 
   4   1   6      313.29      320.76     10.56 o 
   5   1   6      233.89      218.67      9.81 o 
   6   1   6       24.96       38.38      7.19 o 
   7   1   6        6.91        9.61      2.79 o 
   8   1   6      281.05      299.63      9.62 o 
   9   1   6       84.32       87.24      6.23 o 
  10   1   6       84.27       82.22      8.02 o 
  11   1   6      249.80      246.94     12.47 o 
  12   1   6      226.65      226.13     12.71 o 
 -15   2   6       55.27       54.37      6.11 o 
 -14   2   6       39.87       41.30      5.36 o 
 -13   2   6      510.21      490.43     13.11 o 
 -12   2   6       87.62       92.34      5.91 o 
 -11   2   6      142.47      147.35      6.12 o 
 -10   2   6      220.49      198.03      6.66 o 
  -9   2   6      966.08      978.71     14.58 o 
  -8   2   6       67.42       61.11      4.04 o 
  -7   2   6      931.74      931.07     14.75 o 
  -6   2   6      412.34      397.45      7.38 o 
  -5   2   6      435.55      410.68      9.61 o 
  -4   2   6     1444.69     1479.63     17.07 o 
  -3   2   6      892.22      915.75     14.55 o 
  -2   2   6       74.04       78.68     10.33 o 
  -1   2   6       63.19       54.56      8.29 o 
   0   2   6       14.57       20.19      3.77 o 
   1   2   6       41.18       32.94      4.30 o 
   2   2   6       72.39       72.38      5.63 o 
   3   2   6      140.83      127.14      6.96 o 
   4   2   6      511.84      528.99     11.32 o 
   5   2   6      747.18      762.93     12.04 o 
   6   2   6      595.26      597.98     13.75 o 
   7   2   6       16.74       16.09      3.68 o 
   8   2   6      130.15      132.16      6.99 o 
   9   2   6       49.13       42.82      5.20 o 
  10   2   6       30.47       32.82      4.97 o 
  11   2   6        5.57        5.77      5.21 o 
  12   2   6       10.60        3.62      7.76 o 
 -15   3   6       16.07       12.45      4.64 o 
 -14   3   6      523.63      540.78     15.63 o 
 -13   3   6        1.47        1.97      3.49 o 
 -12   3   6     1540.93     1522.24     23.96 o 
 -11   3   6       22.04       18.23      3.38 o 
 -10   3   6     1698.98     1668.17     20.72 o 
  -9   3   6        1.14        0.40      2.25 o 
  -8   3   6     2872.84     2830.82     43.35 o 
  -7   3   6      434.93      417.52      8.77 o 
  -6   3   6     1936.51     2015.01     30.95 o 
  -5   3   6      547.40      530.79     11.13 o 
  -4   3   6     2157.69     2116.89     22.02 o 
  -3   3   6      890.17      853.65     17.86 o 
  -2   3   6     1126.88     1098.18     16.32 o 
  -1   3   6     1133.90     1072.14     20.29 o 
   0   3   6     2438.33     2481.92     35.66 o 
   1   3   6     1115.39     1172.83     26.40 o 
   2   3   6     1344.44     1326.05     23.64 o 
   3   3   6     1184.33     1203.26     22.09 o 
   4   3   6     1658.14     1695.73     22.87 o 
   5   3   6      520.39      522.88      9.87 o 
   6   3   6      524.11      537.84     12.90 o 
   7   3   6      287.10      299.10      9.53 o 
   8   3   6      746.91      747.23     15.41 o 
   9   3   6      516.25      532.22     16.97 o 
  10   3   6      309.11      326.46     14.62 o 
  11   3   6      259.14      290.16     13.64 o 
 -15   4   6      128.67      115.19      8.05 o 
 -14   4   6       54.57       52.03      5.92 o 
 -13   4   6      394.39      378.09     12.43 o 
 -12   4   6        8.56        4.58      3.39 o 
 -11   4   6     1047.41     1017.82     18.59 o 
 -10   4   6        7.47        5.71      2.68 o 
  -9   4   6     1891.77     1905.11     22.29 o 
  -8   4   6       57.56       57.91      4.08 o 
  -7   4   6      495.67      498.59     11.04 o 
  -6   4   6       22.13       23.16      2.86 o 
  -5   4   6      752.43      740.06     11.39 o 
  -4   4   6      123.32      123.13      4.69 o 
  -3   4   6      388.40      381.27      7.85 o 
  -2   4   6     1208.04     1250.05     17.88 o 
  -1   4   6      380.04      366.76      8.90 o 
   0   4   6     1872.91     1901.14     29.88 o 
   1   4   6      848.32      860.77     17.99 o 
   2   4   6     1627.07     1695.70     27.74 o 
   3   4   6      350.63      334.48     11.17 o 
   4   4   6        3.64        6.58      2.80 o 
   5   4   6      206.54      192.34      7.33 o 
   6   4   6        3.12        6.92      4.08 o 
   7   4   6      237.36      225.97     12.04 o 
   8   4   6      245.79      233.10     20.19 o 
   9   4   6       77.07       88.17      8.68 o 
  10   4   6      101.07       98.33      9.23 o 
  11   4   6       16.86        9.21      7.57 o 
 -14   5   6       52.56       49.56      5.97 o 
 -13   5   6       17.30       13.00      4.37 o 
 -12   5   6       17.84       18.13      4.30 o 
 -11   5   6        9.12        5.15      3.39 o 
 -10   5   6      125.36      117.30      6.83 o 
  -9   5   6       46.64       38.64      3.76 o 
  -8   5   6       10.30       17.48      3.44 o 
  -7   5   6      204.72      206.77      6.30 o 
  -6   5   6        0.76        1.73      2.13 o 
  -5   5   6       67.86       63.31      4.11 o 
  -4   5   6       44.81       51.05      3.59 o 
  -3   5   6       47.07       47.93      3.42 o 
  -2   5   6      340.32      340.66      9.18 o 
  -1   5   6      190.57      218.67      9.57 o 
   0   5   6      246.97      260.56      7.71 o 
   1   5   6       24.07       33.74      4.62 o 
   2   5   6      439.28      414.68     12.35 o 
   3   5   6      191.68      193.68      7.21 o 
   4   5   6        2.72       -0.02      3.36 o 
   5   5   6        0.57       -1.32      3.95 o 
   6   5   6       15.29       22.17      5.37 o 
   7   5   6      294.31      244.14     11.73 o 
   8   5   6       93.84       96.93     23.62 o 
   9   5   6       44.10       37.70      6.91 o 
  10   5   6      234.34      228.95     14.80 o 
  11   5   6       33.54       25.58      6.78 o 
 -14   6   6       47.53       37.50      7.99 o 
 -13   6   6      445.03      462.56     16.76 o 
 -12   6   6       31.05       30.81      4.91 o 
 -11   6   6     1149.91     1132.56     20.24 o 
 -10   6   6       47.74       48.10      5.28 o 
  -9   6   6      837.88      842.54     28.40 o 
  -8   6   6      111.82      113.80      5.73 o 
  -7   6   6      316.43      346.54      8.30 o 
  -6   6   6      429.49      404.58      8.76 o 
  -5   6   6      861.02      888.57     13.59 o 
  -4   6   6       21.84       21.05      2.90 o 
  -3   6   6     1090.57     1126.33     15.84 o 
  -2   6   6      382.11      378.72      9.89 o 
  -1   6   6     1966.38     1963.30     21.66 o 
   0   6   6      247.57      217.36      7.38 o 
   1   6   6     1701.22     1725.91     22.43 o 
   2   6   6      262.13      254.06     10.13 o 
   3   6   6      225.08      209.92     10.37 o 
   4   6   6      318.49      323.43     12.79 o 
   5   6   6      840.56      816.42     35.75 o 
   6   6   6      366.49      381.26     14.51 o 
   7   6   6      132.17      145.97     10.17 o 
   8   6   6      496.39      451.58     16.46 o 
   9   6   6      201.51      198.86     11.84 o 
  10   6   6      194.15      204.39     12.29 o 
 -13   7   6      112.66      110.54     10.95 o 
 -12   7   6      455.15      444.18     21.19 o 
 -11   7   6      156.06      141.80     10.18 o 
 -10   7   6      264.33      259.18     15.59 o 
  -9   7   6        0.29        0.50      3.86 o 
  -8   7   6      380.26      388.36     17.23 o 
  -7   7   6       73.03       74.43      4.55 o 
  -6   7   6      659.93      682.68     11.86 o 
  -5   7   6       27.94       29.85      3.32 o 
  -4   7   6      391.76      408.53     10.62 o 
  -3   7   6      115.38      122.72      8.24 o 
  -2   7   6      458.37      468.16     11.41 o 
  -1   7   6     1032.73     1074.96     15.15 o 
   0   7   6     2563.14     2552.20     26.38 o 
   1   7   6      167.20      142.52      6.27 o 
   2   7   6       88.21       89.75      7.56 o 
   3   7   6      151.41      146.97      9.26 o 
   4   7   6      302.70      304.96     12.71 o 
   5   7   6      754.55      753.98     29.91 o 
   6   7   6      137.10      126.50      9.54 o 
   7   7   6      135.39      152.98     10.76 o 
   8   7   6       10.28        5.47      5.03 o 
   9   7   6      212.77      205.47     12.77 o 
 -12   8   6        7.82        6.61      5.29 o 
 -11   8   6       63.51       48.94      7.19 o 
 -10   8   6       38.63       35.32      6.79 o 
  -9   8   6      208.28      211.16     12.40 o 
  -8   8   6       15.78       10.22      4.58 o 
  -7   8   6      130.47      126.12      8.72 o 
  -6   8   6       13.43       12.63      3.59 o 
  -5   8   6        0.18       -1.54      2.73 o 
  -4   8   6       20.64       11.79      3.45 o 
  -3   8   6        0.33       -0.24      2.92 o 
  -2   8   6       19.85       29.76      4.31 o 
  -1   8   6       27.58       25.56      4.05 o 
   0   8   6      158.80      162.04      9.62 o 
   1   8   6      128.37      111.77      6.74 o 
   2   8   6       84.46       68.21      7.19 o 
   3   8   6      102.62       91.17      8.06 o 
   4   8   6       78.66       70.37      7.81 o 
   5   8   6      177.83      153.02     26.14 o 
   6   8   6       32.25       34.83      6.73 o 
   7   8   6      142.67      150.40     11.07 o 
   8   8   6       24.19       21.18      7.23 o 
 -11   9   6        9.16        2.84      7.05 o 
 -10   9   6      430.53      404.15     23.02 o 
  -9   9   6        9.41       18.80      5.62 o 
  -8   9   6      578.55      637.65     51.19 o 
  -7   9   6       71.89       59.54      7.20 o 
  -6   9   6      487.98      508.06     16.69 o 
  -5   9   6      134.25      142.26      9.08 o 
  -4   9   6      201.74      215.51      8.58 o 
  -3   9   6      109.06      116.92      6.80 o 
  -2   9   6       15.69       24.11      4.22 o 
  -1   9   6      329.13      321.06     10.16 o 
   0   9   6      296.37      316.56     11.09 o 
   1   9   6       24.08       35.84      4.97 o 
   2   9   6      332.39      363.89     11.42 o 
   3   9   6      243.74      224.76     11.58 o 
   4   9   6      557.08      602.13     18.85 o 
   5   9   6      134.48      156.00     10.79 o 
   6   9   6      449.96      443.34     17.17 o 
   7   9   6       36.17       40.54      7.81 o 
  -9  10   6      290.94      312.04     14.06 o 
  -8  10   6       10.29       23.82      6.63 o 
  -7  10   6      267.47      286.77     13.10 o 
  -6  10   6      250.32      255.93     12.39 o 
  -5  10   6      309.45      318.46     13.28 o 
  -4  10   6      110.54      129.59      9.16 o 
  -3  10   6       63.55       64.34      5.90 o 
  -2  10   6       87.45       80.35      8.14 o 
  -1  10   6       63.72       77.38      8.10 o 
   0  10   6       29.58       28.21      6.02 o 
   1  10   6      207.31      218.16     14.28 o 
   2  10   6      190.97      192.74      9.18 o 
   3  10   6      341.46      393.52     15.41 o 
   4  10   6      121.71      135.13     10.57 o 
   5  10   6      251.37      235.98     13.23 o 
  -7  11   6       12.81       13.22      5.73 o 
  -6  11   6       23.88       34.88      8.68 o 
  -5  11   6        0.69        6.67      4.90 o 
  -4  11   6       10.29        4.08      5.86 o 
  -3  11   6        0.08        5.35      7.21 o 
  -2  11   6       12.44       14.60      5.83 o 
  -1  11   6        6.30        3.71      5.91 o 
   0  11   6        1.26        3.95      5.24 o 
   1  11   6       68.72       63.68     13.17 o 
   2  11   6       55.56       66.07     12.90 o 
   3  11   6        8.15       24.83      9.53 o 
 -15   1   7      256.31      249.58      8.96 o 
 -14   1   7      638.92      608.19     13.09 o 
 -13   1   7      204.37      204.32      6.22 o 
 -12   1   7      686.42      708.05     10.79 o 
 -11   1   7      105.03      111.33      4.76 o 
 -10   1   7      474.80      495.49     11.30 o 
  -9   1   7      166.96      159.01      7.78 o 
  -8   1   7      351.54      348.03      7.66 o 
  -7   1   7      585.73      580.19      9.75 o 
  -6   1   7     2027.59     1988.13     20.04 o 
  -5   1   7        1.55       -0.85      2.53 o 
  -4   1   7     2254.91     2308.21     35.61 o 
  -3   1   7      401.76      378.56     21.62 o 
  -2   1   7     1386.89     1323.26     24.39 o 
  -1   1   7       71.50       60.56      5.78 o 
   0   1   7     1168.15     1094.62     21.50 o 
   1   1   7      110.25      110.37      7.16 o 
   2   1   7     1234.19     1191.61     22.87 o 
   3   1   7       16.54       11.09      3.96 o 
   4   1   7     1427.38     1454.01     35.16 o 
   5   1   7       58.31       58.68      4.34 o 
   6   1   7      441.27      442.35     14.35 o 
   7   1   7      168.88      153.89      7.44 o 
   8   1   7      173.40      191.97     15.26 o 
   9   1   7       16.11       17.69      5.50 o 
  10   1   7      545.03      597.96     24.56 o 
 -15   2   7      486.48      508.68     14.71 o 
 -14   2   7      201.74      197.64      9.26 o 
 -13   2   7      314.41      315.78     11.13 o 
 -12   2   7       70.70       78.03      5.34 o 
 -11   2   7      302.63      338.00      9.17 o 
 -10   2   7       61.38       70.35      4.44 o 
  -9   2   7     1835.41     1755.68     19.36 o 
  -8   2   7       40.51       56.53      4.96 o 
  -7   2   7      985.78     1039.97     13.57 o 
  -6   2   7       79.28       62.25      4.73 o 
  -5   2   7      943.32      921.24     15.59 o 
  -4   2   7      427.10      431.08     10.46 o 
  -3   2   7     1261.05     1284.91     24.16 o 
  -2   2   7        1.05        2.80      3.05 o 
  -1   2   7     2680.60     2583.40     38.49 o 
   0   2   7        0.11        0.32      3.31 o 
   1   2   7     1783.07     1712.59     31.99 o 
   2   2   7       76.81       62.48      6.08 o 
   3   2   7     1877.57     1840.88     30.53 o 
   4   2   7        5.52        1.20      3.50 o 
   5   2   7      185.07      172.09      6.30 o 
   6   2   7       26.90       26.64      4.33 o 
   7   2   7      283.95      316.25     10.31 o 
   8   2   7       33.99       41.87      7.53 o 
   9   2   7      407.13      399.21     12.14 o 
  10   2   7        0.26        1.66      5.18 o 
 -14   3   7        4.06        0.27      3.68 o 
 -13   3   7        0.04       -1.32      3.52 o 
 -12   3   7        1.82        0.62      3.27 o 
 -11   3   7       53.79       56.72      4.75 o 
 -10   3   7     1005.16      969.02     22.12 o 
  -9   3   7       15.70       11.59      3.09 o 
  -8   3   7       14.13       15.22      3.80 o 
  -7   3   7       30.15       21.79      3.17 o 
  -6   3   7       26.92       29.95      4.20 o 
  -5   3   7      194.97      184.19      6.14 o 
  -4   3   7        0.24        3.22      2.62 o 
  -3   3   7      221.49      228.97      9.89 o 
  -2   3   7        9.78       18.68      5.92 o 
  -1   3   7      437.59      417.15     12.85 o 
   0   3   7      957.59      930.10     19.93 o 
   1   3   7       71.20       71.04      6.24 o 
   2   3   7      238.34      234.48      9.84 o 
   3   3   7       19.11       17.65      4.42 o 
   4   3   7      238.80      245.78      8.47 o 
   5   3   7        5.61       -0.25      2.82 o 
   6   3   7       40.62       44.25      4.90 o 
   7   3   7       16.59       13.87      3.99 o 
   8   3   7       20.05       14.18      5.57 o 
   9   3   7       16.18        4.58      5.21 o 
  10   3   7       61.67       42.34      7.65 o 
 -14   4   7       24.92       22.32      4.86 o 
 -13   4   7      163.92      153.60     11.65 o 
 -12   4   7      218.03      187.16      8.74 o 
 -11   4   7      302.09      299.38     10.36 o 
 -10   4   7      298.84      284.77      8.47 o 
  -9   4   7      680.50      706.92     12.89 o 
  -8   4   7        5.01       12.59      3.50 o 
  -7   4   7      761.40      769.94     15.01 o 
  -6   4   7       47.62       57.34      5.24 o 
  -5   4   7      765.03      770.71     12.58 o 
  -4   4   7        9.55        6.60      4.02 o 
  -3   4   7     1452.95     1471.36     21.14 o 
  -2   4   7       92.39       96.98      5.63 o 
  -1   4   7     2186.36     2234.71     35.12 o 
   0   4   7     1567.27     1554.34     57.71 o 
   1   4   7      132.93      146.51      8.37 o 
   2   4   7        2.99       -2.52      3.32 o 
   3   4   7      559.29      569.38     15.46 o 
   4   4   7        5.34        0.79      7.96 o 
   5   4   7      457.20      464.07     15.36 o 
   6   4   7       18.30       13.92      5.13 o 
   7   4   7      713.46      747.30     20.55 o 
   8   4   7       68.18       55.78      7.55 o 
   9   4   7      597.86      613.02     19.67 o 
  10   4   7       22.37       13.34      6.17 o 
 -13   5   7      121.97      108.19      7.65 o 
 -12   5   7      357.66      347.01     11.66 o 
 -11   5   7      215.89      230.80      9.40 o 
 -10   5   7     1024.55      969.64     18.50 o 
  -9   5   7      177.88      166.72      7.79 o 
  -8   5   7      328.51      350.94     10.31 o 
  -7   5   7       28.86       42.78      4.56 o 
  -6   5   7      862.32      840.12     13.25 o 
  -5   5   7      187.51      189.07      6.38 o 
  -4   5   7      870.06      897.49     16.14 o 
  -3   5   7      362.40      357.98      9.86 o 
  -2   5   7      810.27      784.23     14.62 o 
  -1   5   7       18.37       20.85      3.66 o 
   0   5   7     2236.27     2371.14     37.08 o 
   1   5   7       55.17       50.33      5.89 o 
   2   5   7     1004.89     1024.86     21.82 o 
   3   5   7        5.70        4.12      4.00 o 
   4   5   7     1147.59     1132.31     24.81 o 
   5   5   7        8.81       11.92      5.15 o 
   6   5   7     1133.82     1113.11     42.52 o 
   7   5   7       36.00       28.48      6.22 o 
   8   5   7      560.22      597.29     19.37 o 
   9   5   7       28.25       32.23     15.95 o 
 -13   6   7      244.90      222.98     12.52 o 
 -12   6   7       14.21       16.50      4.60 o 
 -11   6   7       20.26       24.67      5.77 o 
 -10   6   7        0.87        3.06      4.28 o 
  -9   6   7       20.74       18.29      5.08 o 
  -8   6   7      127.66      110.87      6.51 o 
  -7   6   7        8.12        2.93      2.59 o 
  -6   6   7        2.14       -0.50      2.36 o 
  -5   6   7       23.61       20.01      3.23 o 
  -4   6   7       24.51       26.66      4.00 o 
  -3   6   7       29.07       30.07      3.54 o 
  -2   6   7       88.07       84.47      9.51 o 
  -1   6   7        2.66        4.77      2.89 o 
   0   6   7        2.24       -0.99      3.45 o 
   1   6   7      152.80      170.51     13.38 o 
   2   6   7       44.03       53.41      9.85 o 
   3   6   7      252.22      268.49     15.26 o 
   4   6   7       58.64       56.29      7.16 o 
   5   6   7      121.77      116.56      9.22 o 
   6   6   7       36.11       42.19     12.15 o 
   7   6   7       17.66        8.90      8.55 o 
   8   6   7       19.99       30.25      9.38 o 
 -12   7   7      245.99      254.75     12.96 o 
 -11   7   7       81.49       87.12      8.65 o 
 -10   7   7      320.63      326.24     13.45 o 
  -9   7   7      187.65      172.41     15.89 o 
  -8   7   7      375.23      410.86     18.17 o 
  -7   7   7       55.62       58.30      4.51 o 
  -6   7   7      355.56      365.53      9.06 o 
  -5   7   7       43.11       40.98      5.52 o 
  -4   7   7      427.89      409.83     11.29 o 
  -3   7   7        0.27        0.03      2.58 o 
  -2   7   7      240.81      239.13      7.44 o 
  -1   7   7      121.17      117.43      6.71 o 
   0   7   7      213.95      215.42      8.08 o 
   1   7   7        6.44        7.37      6.04 o 
   2   7   7       71.45       80.60      7.72 o 
   3   7   7       20.07       18.25      5.60 o 
   4   7   7      267.66      260.81     27.47 o 
   5   7   7       76.96       78.21      8.47 o 
   6   7   7      138.60      144.29     10.60 o 
   7   7   7       51.76       42.49      7.89 o 
 -11   8   7      259.88      256.54     16.45 o 
 -10   8   7      151.67      149.32     14.67 o 
  -9   8   7      495.02      504.58     24.69 o 
  -8   8   7      316.26      291.59     18.67 o 
  -7   8   7      554.25      599.13     28.41 o 
  -6   8   7        6.61        6.45      3.76 o 
  -5   8   7     1239.91     1252.68     38.77 o 
  -4   8   7        3.88        4.00      3.40 o 
  -3   8   7      573.10      618.62     14.38 o 
  -2   8   7        7.80        7.07      3.35 o 
  -1   8   7      363.49      385.58     10.26 o 
   0   8   7       24.02       33.44      8.81 o 
   1   8   7      353.35      364.68     14.00 o 
   2   8   7        1.04       -2.56      4.24 o 
   3   8   7      442.81      462.34     16.61 o 
   4   8   7        0.90        4.45      6.79 o 
   5   8   7      454.48      465.08     17.21 o 
   6   8   7        0.77        2.58      5.46 o 
  -9   9   7       11.31        2.51      7.08 o 
  -8   9   7       61.18       56.54     10.86 o 
  -7   9   7        7.82        2.77      4.89 o 
  -6   9   7      492.13      452.88     15.80 o 
  -5   9   7        1.04       -1.75      3.49 o 
  -4   9   7      160.09      178.00     10.62 o 
  -3   9   7       34.61       36.56      5.23 o 
  -2   9   7      142.28      172.71      7.08 o 
  -1   9   7        7.62       12.49      5.46 o 
   0   9   7       96.33       88.36     12.79 o 
   1   9   7        4.64        1.55      4.83 o 
   2   9   7        4.55        4.39      4.99 o 
   3   9   7       65.01       73.43     11.13 o 
   4   9   7       68.90       84.86      9.16 o 
   5   9   7       16.38       17.05      8.24 o 
  -7  10   7       81.04       89.16      8.91 o 
  -6  10   7        7.42        2.71      6.49 o 
  -5  10   7      175.11      177.29     14.26 o 
  -4  10   7      102.35      105.73      7.42 o 
  -3  10   7        1.70       -0.53      3.57 o 
  -2  10   7       60.55       65.39      8.17 o 
  -1  10   7       14.68       22.00      6.37 o 
   0  10   7       47.90       40.01      5.67 o 
   1  10   7      678.50      657.11     22.98 o 
   2  10   7      140.16      129.05     10.34 o 
   3  10   7      160.06      176.67     24.02 o 
 -14   0   8      479.42      484.44     13.90 o 
 -13   0   8       33.14       37.23      5.46 o 
 -12   0   8      902.52      892.15     18.22 o 
 -11   0   8        2.52       -1.28      3.63 o 
 -10   0   8      518.39      599.67     17.83 o 
  -9   0   8       91.91      125.85      8.98 o 
  -8   0   8     2250.83     2169.71     36.54 o 
  -7   0   8      371.54      337.89     22.28 o 
  -6   0   8     1030.68     1133.43     34.20 o 
  -5   0   8      722.12      740.92     26.70 o 
  -4   0   8      312.70      320.85     17.20 o 
  -3   0   8      556.72      526.78     21.82 o 
  -2   0   8      716.63      738.09     26.11 o 
  -1   0   8     1208.95     1302.15     36.31 o 
   0   0   8     1757.29     1831.99     45.06 o 
   1   0   8      677.59      652.45     24.57 o 
   2   0   8      905.19      918.52     29.71 o 
   3   0   8      648.35      582.82     23.10 o 
   4   0   8      194.77      175.36     13.77 o 
   5   0   8      846.57      807.57     19.89 o 
   6   0   8        3.04       11.04      4.82 o 
   7   0   8       41.49       37.46      6.41 o 
   8   0   8       81.83      100.95     12.53 o 
   9   0   8      187.26      214.54     17.00 o 
 -14   1   8        2.97        2.98      3.10 o 
 -13   1   8      165.09      166.64      6.88 o 
 -12   1   8       18.38       13.53      3.18 o 
 -11   1   8      193.69      198.68      7.18 o 
 -10   1   8      398.95      399.32     10.89 o 
  -9   1   8     1423.28     1424.60     17.77 o 
  -8   1   8       59.81       65.42      4.33 o 
  -7   1   8      335.75      331.57     10.30 o 
  -6   1   8       37.97       46.65      6.08 o 
  -5   1   8      516.31      525.28     22.24 o 
  -4   1   8      240.07      250.31     10.85 o 
  -3   1   8      108.73      102.95      7.61 o 
  -2   1   8      328.94      301.00     11.72 o 
  -1   1   8       49.06       52.97      6.19 o 
   0   1   8     1180.85     1237.99     24.77 o 
   1   1   8      296.78      280.97     19.51 o 
   2   1   8      459.57      424.46     18.14 o 
   3   1   8      158.46      158.95     11.57 o 
   4   1   8      164.38      165.03     11.23 o 
   5   1   8       31.49       33.49      4.07 o 
   6   1   8       55.73       63.88      5.00 o 
   7   1   8        6.03        0.35      3.54 o 
   8   1   8      124.78      117.95     12.54 o 
   9   1   8        0.24        1.09      5.13 o 
 -14   2   8      195.34      174.76      8.33 o 
 -13   2   8       48.48       41.66      4.35 o 
 -12   2   8      100.92      100.16      5.56 o 
 -11   2   8       65.96       60.91      4.67 o 
 -10   2   8      206.72      215.52      8.55 o 
  -9   2   8       88.98       91.48      4.99 o 
  -8   2   8       38.62       44.08      4.28 o 
  -7   2   8      262.16      244.81      7.67 o 
  -6   2   8       34.80       31.05      3.67 o 
  -5   2   8      207.66      204.49     10.10 o 
  -4   2   8        9.75        7.13      3.92 o 
  -3   2   8      199.25      192.70      9.66 o 
  -2   2   8      622.63      597.46     27.18 o 
  -1   2   8        4.62        4.04      3.67 o 
   0   2   8      629.21      611.45     16.80 o 
   1   2   8       10.82        8.28      4.00 o 
   2   2   8      330.75      309.18     15.47 o 
   3   2   8       48.48       48.49      6.79 o 
   4   2   8       52.72       61.37      6.72 o 
   5   2   8       73.85       80.71      7.95 o 
   6   2   8        1.69        8.84      3.77 o 
   7   2   8       50.27       47.65      5.68 o 
   8   2   8       73.61       59.52      6.31 o 
   9   2   8       80.90       99.16     19.10 o 
 -13   3   8      931.06      918.25     16.83 o 
 -12   3   8       64.12       54.43      5.09 o 
 -11   3   8      327.11      333.44      9.51 o 
 -10   3   8      644.02      620.16     12.39 o 
  -9   3   8      751.23      787.44     14.22 o 
  -8   3   8      181.63      185.57      6.98 o 
  -7   3   8       38.61       49.79      4.57 o 
  -6   3   8      162.85      162.38      6.44 o 
  -5   3   8      613.51      619.67     13.80 o 
  -4   3   8      502.78      513.56     15.68 o 
  -3   3   8     1236.29     1170.00     33.97 o 
  -2   3   8       95.75      100.49      7.63 o 
  -1   3   8     1134.44     1091.56     32.74 o 
   0   3   8      215.56      194.67      9.77 o 
   1   3   8      605.28      588.31     16.59 o 
   2   3   8      276.66      265.65     11.49 o 
   3   3   8      248.83      258.24     15.67 o 
   4   3   8      467.54      425.82     11.75 o 
   5   3   8      315.07      337.23     10.71 o 
   6   3   8      306.94      326.33     19.70 o 
   7   3   8       47.90       46.98      7.38 o 
   8   3   8      601.57      557.80     18.54 o 
 -13   4   8       51.32       66.02      6.76 o 
 -12   4   8      139.96      140.19      8.32 o 
 -11   4   8      376.14      336.00     11.93 o 
 -10   4   8      211.74      232.33      8.10 o 
  -9   4   8      230.07      233.46      8.01 o 
  -8   4   8        8.37        5.86      2.79 o 
  -7   4   8       99.14       97.21      6.44 o 
  -6   4   8       26.90       35.29      4.65 o 
  -5   4   8        8.57        8.33      3.44 o 
  -4   4   8      591.31      568.52     14.65 o 
  -3   4   8       53.75       44.44      6.02 o 
  -2   4   8       85.80       89.43      9.69 o 
  -1   4   8      260.07      285.55     11.71 o 
   0   4   8      558.34      575.50     28.73 o 
   1   4   8       79.35       78.70      7.11 o 
   2   4   8      131.80      140.88     11.44 o 
   3   4   8      244.53      245.10     15.45 o 
   4   4   8      235.99      226.06     11.68 o 
   5   4   8      335.79      344.49     20.24 o 
   6   4   8       83.93       81.06      8.76 o 
   7   4   8      123.75      147.27     10.75 o 
   8   4   8       10.00       20.35      6.55 o 
 -12   5   8       30.87       19.88      5.93 o 
 -11   5   8      150.63      141.79     21.50 o 
 -10   5   8       30.29       28.56      5.59 o 
  -9   5   8      147.91      150.50      7.88 o 
  -8   5   8       35.24       34.91      4.20 o 
  -7   5   8      199.82      183.67      7.04 o 
  -6   5   8        0.22       -0.31      2.64 o 
  -5   5   8      158.39      148.11      7.27 o 
  -4   5   8      208.32      214.80      8.42 o 
  -3   5   8      241.21      220.71      8.40 o 
  -2   5   8      234.41      226.55     10.77 o 
  -1   5   8       23.68       23.53      5.22 o 
   0   5   8        0.86       -0.68      3.68 o 
   1   5   8       90.27       74.17     10.39 o 
   2   5   8        5.47        3.53      4.05 o 
   3   5   8        4.98        4.08      5.76 o 
   4   5   8       17.66       19.30      6.70 o 
   5   5   8      281.70      253.80     12.70 o 
   6   5   8        2.93        4.63      4.93 o 
   7   5   8       48.25       46.40      7.85 o 
 -11   6   8        3.01        1.41      4.36 o 
 -10   6   8      379.93      371.26     18.30 o 
  -9   6   8      115.30      124.26      9.46 o 
  -8   6   8      711.87      757.03     16.31 o 
  -7   6   8      180.47      177.67      8.26 o 
  -6   6   8     1069.49     1089.63     16.82 o 
  -5   6   8      204.51      201.40      9.21 o 
  -4   6   8      796.02      784.57     16.12 o 
  -3   6   8      513.88      507.17     16.08 o 
  -2   6   8      143.84      147.83      7.39 o 
  -1   6   8      710.17      726.31     23.36 o 
   0   6   8      111.68      103.93      8.29 o 
   1   6   8      337.91      368.80     13.81 o 
   2   6   8       60.20       68.00     11.45 o 
   3   6   8      471.50      445.06     18.42 o 
   4   6   8      452.20      429.31     16.35 o 
   5   6   8       85.68       81.81      8.92 o 
   6   6   8      325.04      316.57     14.82 o 
 -10   7   8        0.85        2.69      4.61 o 
  -9   7   8      312.52      305.50     13.42 o 
  -8   7   8       22.89       16.70      5.61 o 
  -7   7   8      356.89      387.64     27.29 o 
  -6   7   8      297.43      284.59     10.11 o 
  -5   7   8      390.65      383.94     10.10 o 
  -4   7   8      246.82      249.12      9.58 o 
  -3   7   8      149.50      147.35      8.62 o 
  -2   7   8      107.13      110.57      6.85 o 
  -1   7   8       94.65       97.88      8.33 o 
   0   7   8      199.01      212.49     18.10 o 
   1   7   8        4.90        5.06      6.52 o 
   2   7   8      292.91      320.17     14.03 o 
   3   7   8       54.23       44.66      7.21 o 
   4   7   8      188.94      188.61     11.71 o 
   5   7   8       49.74       53.28     12.68 o 
  -9   8   8       38.32       46.13     10.83 o 
  -8   8   8        4.56        6.59      6.75 o 
  -7   8   8        0.47       -6.72      6.10 o 
  -6   8   8        5.55        5.44      3.97 o 
  -5   8   8        0.02       -0.93      3.15 o 
  -4   8   8       20.07       29.53      4.32 o 
  -3   8   8        0.03        3.19      3.70 o 
  -2   8   8       17.87       14.56      4.16 o 
  -1   8   8        7.70       13.77      4.95 o 
   0   8   8        1.22       -0.13      6.66 o 
   1   8   8       51.75       51.39     11.09 o 
   2   8   8       92.90       94.72      9.51 o 
   3   8   8       25.23       28.70      6.54 o 
   4   8   8        5.35        8.28      5.60 o 
  -7   9   8      287.05      311.35     20.37 o 
  -6   9   8      219.55      229.51     32.29 o 
  -5   9   8      336.28      349.01     16.23 o 
  -4   9   8       22.18       25.32      4.44 o 
  -3   9   8      152.24      164.48      7.49 o 
  -2   9   8       73.88       73.37      7.93 o 
  -1   9   8      124.79      158.68     16.15 o 
   0   9   8      255.98      315.19     21.41 o 
   1   9   8      214.58      190.21     15.22 o 
   2   9   8       50.52       49.35      8.06 o 
 -12   1   9       44.85       41.03      4.44 o 
 -11   1   9      553.12      574.42     11.73 o 
 -10   1   9      125.77      125.60      6.89 o 
  -9   1   9      570.84      554.65     21.29 o 
  -8   1   9       54.04       60.92      6.04 o 
  -7   1   9      803.06      826.03     21.74 o 
  -6   1   9       57.23       62.70     10.03 o 
  -5   1   9      201.41      201.14     10.68 o 
  -4   1   9        5.55        5.28      3.81 o 
  -3   1   9      311.95      306.23     14.71 o 
  -2   1   9       16.84       25.43      5.51 o 
  -1   1   9     1431.32     1402.63     28.28 o 
   0   1   9      279.54      285.64     18.54 o 
   1   1   9      408.07      407.67     14.69 o 
   2   1   9       14.76       22.45      5.69 o 
   3   1   9      474.19      471.30     24.39 o 
   4   1   9       42.72       34.65      6.29 o 
   5   1   9      252.48      254.06      8.60 o 
   6   1   9        0.67        4.02      3.96 o 
   7   1   9       43.18       50.25      8.38 o 
 -12   2   9      399.62      431.39     11.34 o 
 -11   2   9       31.71       25.80      4.03 o 
 -10   2   9      974.31      921.95     16.53 o 
  -9   2   9      108.32      116.78      6.58 o 
  -8   2   9      362.35      427.05     12.67 o 
  -7   2   9        0.86       -2.30      3.76 o 
  -6   2   9      698.45      686.48     19.48 o 
  -5   2   9        0.10       -3.59      3.41 o 
  -4   2   9      540.90      595.24     21.08 o 
  -3   2   9        0.85        1.61      4.04 o 
  -2   2   9      352.00      338.21     24.63 o 
  -1   2   9       94.48       97.45      8.24 o 
   0   2   9     1675.55     1626.09     31.17 o 
   1   2   9      219.01      221.03     11.23 o 
   2   2   9      528.00      520.22     16.61 o 
   3   2   9        0.16       -1.65      9.72 o 
   4   2   9      526.33      545.42     14.10 o 
   5   2   9       30.75       27.45      5.08 o 
   6   2   9      409.26      425.38     16.20 o 
 -12   3   9        9.16       11.40      3.46 o 
 -11   3   9       14.74       17.48      5.17 o 
 -10   3   9       27.79       22.86      4.16 o 
  -9   3   9       94.73       91.45      6.05 o 
  -8   3   9        0.44       -0.26      2.77 o 
  -7   3   9       14.80       18.25      5.10 o 
  -6   3   9       23.25       23.36      5.42 o 
  -5   3   9       28.63       37.64      7.96 o 
  -4   3   9       24.79       24.80      5.57 o 
  -3   3   9        0.23        2.76      3.75 o 
  -2   3   9        7.09        3.75      4.16 o 
  -1   3   9       76.01       62.28      7.23 o 
   0   3   9       16.00        9.07      4.59 o 
   1   3   9       80.99       74.14      7.70 o 
   2   3   9       26.24       22.06      5.65 o 
   3   3   9       29.14       35.01      6.34 o 
   4   3   9        3.36        0.29      4.97 o 
   5   3   9       59.70       59.96      7.85 o 
   6   3   9       39.70       42.74      7.50 o 
 -11   4   9       50.34       51.14      5.44 o 
 -10   4   9       18.77       22.27      4.05 o 
  -9   4   9        3.33        6.29      3.58 o 
  -8   4   9      136.60      143.18      7.06 o 
  -7   4   9        0.21        6.35      3.77 o 
  -6   4   9      485.89      466.65     13.87 o 
  -5   4   9       36.47       24.32      5.70 o 
  -4   4   9      783.09      756.90     20.60 o 
  -3   4   9        0.75        1.61      4.28 o 
  -2   4   9      294.46      289.70     12.55 o 
  -1   4   9       83.71       73.90     11.06 o 
   0   4   9      254.37      256.15     11.88 o 
   1   4   9       20.92       17.20      5.38 o 
   2   4   9      137.73      126.67     20.46 o 
   3   4   9       58.87       43.23     10.57 o 
   4   4   9      357.49      360.36     48.46 o 
   5   4   9       11.05        6.03      5.97 o 
   6   4   9      107.37       97.25     15.69 o 
 -10   5   9       79.42       70.21      5.88 o 
  -9   5   9      839.32      841.20     20.40 o 
  -8   5   9       21.84       14.79      3.86 o 
  -7   5   9      429.40      466.83     14.03 o 
  -6   5   9        9.31        6.54      3.91 o 
  -5   5   9      762.37      728.69     16.34 o 
  -4   5   9       16.05       11.93      4.93 o 
  -3   5   9      821.97      808.84     21.52 o 
  -2   5   9        1.62        0.53      4.45 o 
  -1   5   9      213.27      230.25     11.75 o 
   0   5   9       30.63       23.70      5.75 o 
   1   5   9      266.93      292.38     16.76 o 
   2   5   9      124.69      131.37     14.72 o 
   3   5   9      356.15      352.57     14.88 o 
   4   5   9        0.43        1.30      9.80 o 
   5   5   9      219.92      235.76     13.24 o 
  -9   6   9       10.50       10.04      3.78 o 
  -8   6   9       46.62       40.39      4.93 o 
  -7   6   9        8.35        9.01      3.56 o 
  -6   6   9       72.12       57.98      6.07 o 
  -5   6   9       44.04       39.00      5.48 o 
  -4   6   9       32.46       40.01      5.60 o 
  -3   6   9       36.45       19.21      5.77 o 
  -2   6   9        6.02        7.45      4.62 o 
  -1   6   9        0.06       -0.30      3.97 o 
   0   6   9        2.45        9.91      4.93 o 
   1   6   9       72.44       82.74     12.69 o 
   2   6   9        5.68        3.75      7.18 o 
   3   6   9       35.82       40.49      7.12 o 
   4   6   9       13.75       13.64      8.51 o 
  -8   7   9       42.71       37.84      8.00 o 
  -7   7   9      131.83      139.77      9.18 o 
  -6   7   9       74.65       71.68      6.78 o 
  -5   7   9      273.11      307.39     18.87 o 
  -4   7   9       39.31       48.11      5.79 o 
  -3   7   9      301.50      305.51     10.99 o 
  -2   7   9       47.47       47.18      7.21 o 
  -1   7   9      138.40      146.14     16.95 o 
   0   7   9        1.98        1.83      6.98 o 
   1   7   9      122.57      116.00     14.49 o 
   2   7   9        7.11        3.29      7.99 o 
  -5   8   9        1.38        4.99      4.18 o 
  -4   8   9      497.83      523.98     14.52 o 
  -3   8   9       75.13       75.82      6.91 o 
  -2   8   9      307.23      351.61     15.07 o 
  -1   8   9        0.58       -7.28      5.84 o 
   0   8   9      161.23      194.56     17.56 o 
 -10   0  10      139.27      141.36     15.86 o 
  -9   0  10      446.85      468.42     25.37 o 
  -8   0  10      159.63      193.09     17.20 o 
  -7   0  10        8.05        9.75      7.54 o 
  -6   0  10      587.89      574.66     26.81 o 
  -5   0  10       28.66       42.45      9.53 o 
  -4   0  10      129.13      138.98     14.36 o 
  -3   0  10       17.74       14.22      7.37 o 
  -2   0  10      284.43      323.89     20.40 o 
  -1   0  10      256.86      285.20     18.93 o 
   0   0  10      397.52      393.99     21.97 o 
   1   0  10      470.51      452.48     23.28 o 
   2   0  10       79.53      106.96     13.15 o 
   3   0  10      202.12      176.46     16.28 o 
   4   0  10      199.01      204.10     16.68 o 
 -10   1  10      153.49      154.94     11.52 o 
  -9   1  10       56.43       60.93      9.72 o 
  -8   1  10       33.95       26.23      6.46 o 
  -7   1  10       88.99       84.46     14.18 o 
  -6   1  10        1.16        4.60      4.54 o 
  -5   1  10      119.00      125.56     10.05 o 
  -4   1  10        1.87        7.35      4.44 o 
  -3   1  10       56.30       44.29      6.88 o 
  -2   1  10       17.56       12.37      5.10 o 
  -1   1  10       75.12       78.03      8.42 o 
   0   1  10      374.74      351.12     32.22 o 
   1   1  10       49.74       38.85      6.96 o 
   2   1  10      124.96      128.75     23.22 o 
   3   1  10        7.59       -0.82      4.95 o 
   4   1  10       30.49       20.46      5.04 o 
 -10   2  10        0.78        6.31      4.33 o 
  -9   2  10      147.68      153.95     11.36 o 
  -8   2  10        3.47        0.02      4.68 o 
  -7   2  10      149.56      155.52     11.02 o 
  -6   2  10       29.45       35.35      8.01 o 
  -5   2  10       85.68       76.93     11.66 o 
  -4   2  10        4.21       -0.68      4.11 o 
  -3   2  10       84.29       84.98      8.65 o 
  -2   2  10      157.94      159.38     10.50 o 
  -1   2  10       29.14       24.33      6.31 o 
   0   2  10      322.83      312.94     14.09 o 
   1   2  10        0.34        3.62      4.82 o 
   2   2  10      173.13      145.53     10.48 o 
   3   2  10        4.20        4.45      5.09 o 
   4   2  10       40.08       35.45      6.22 o 
  -9   3  10      248.43      244.45     13.41 o 
  -8   3  10      582.65      587.29     19.72 o 
  -7   3  10      141.78      136.66     10.69 o 
  -6   3  10      595.94      605.62     19.82 o 
  -5   3  10      257.96      239.67     21.36 o 
  -4   3  10      257.71      250.08     12.86 o 
  -3   3  10      366.17      358.00     14.92 o 
  -2   3  10       84.04      103.56      9.42 o 
  -1   3  10      541.47      529.83     22.84 o 
   0   3  10      159.95      177.65     11.17 o 
   1   3  10      226.58      265.97     13.24 o 
   2   3  10       47.42       61.35     10.83 o 
   3   3  10      398.23      429.88     16.33 o 
  -9   4  10      313.85      312.03     10.19 o 
  -8   4  10       26.84       39.17      5.84 o 
  -7   4  10      165.38      184.00     11.86 o 
  -6   4  10      150.22      132.21     14.70 o 
  -5   4  10      289.85      299.56     14.16 o 
  -4   4  10      333.29      352.50     15.04 o 
  -3   4  10       83.10       87.27     16.58 o 
  -2   4  10      101.48      121.01     13.49 o 
  -1   4  10        3.90        5.03      4.48 o 
   0   4  10      125.23      136.03     10.36 o 
   1   4  10        2.48       11.78      5.53 o 
   2   4  10      137.61      157.51     10.98 o 
  -7   5  10        0.98        0.13      3.87 o 
  -6   5  10       25.22       19.07      6.30 o 
  -5   5  10        0.27       -5.83      3.88 o 
  -4   5  10        6.01        8.49      5.00 o 
  -3   5  10       44.31       31.65      6.51 o 
  -2   5  10       65.39       62.55      8.23 o 
  -1   5  10        7.79        3.18      5.12 o 
   0   5  10       26.05       25.96      6.18 o 
   1   5  10       39.88       46.36     10.93 o 
  -5   6  10      180.66      216.05     14.70 o 
  -4   6  10      209.78      211.74     12.23 o 
  -3   6  10      371.69      372.18     15.65 o 
  -2   6  10       53.16       65.82      8.42 o 
  -1   6  10       95.03       87.74      9.25 o 
  -6   1  11      354.75      404.28     17.06 o 
  -5   1  11        1.25       -0.99      4.93 o 
  -4   1  11      143.93      163.21     13.17 o 
  -3   1  11        3.01        2.13      5.17 o 
  -2   1  11      131.45      128.78     12.92 o 
  -1   1  11      220.37      205.48     15.76 o 
  -5   2  11      338.89      351.33     23.08 o 
  -4   2  11       31.71       31.63      7.05 o 
  -3   2  11      208.09      217.98     12.67 o 
  -2   2  11       64.80       62.43      8.59 o 
                                                 
